# Supplementary material for: Comprehensive characterization of PTEN mutational profile in a series of 34,129 colorectal cancers
Source: Nat Commun. 2022 Mar 25;13:1618. doi: 10.1038/s41467-022-29227-2 (PMC8956741; doi:10.1038/s41467-022-29227-2)
Supplement: Supplementary file 4 — Supplementary Data 1 [file 41467_2022_29227_MOESM4_ESM.xlsx]

## Sheet: summary_level (1)
site	sex	age	Assigned
colon	M	<=25	MT-L
colon	M	<=25	MT-H
colon	M	<=25	MT-L
colon	F	<=25	MT-L
colon	F	<=25	MT-L
colon	M	<=25	MT-L
rectum	F	<=25	MT-H
colon	M	<=25	MT-L
colon	F	<=25	MT-L
colon	F	<=25	MT-L
colon	M	<=25	MT-L
colon	M	<=25	MT-L
colon	F	<=25	MT-L
colon	M	<=25	MT-L
colon	F	<=25	MT-L
colon	M	<=25	MT-L htmb
colon	M	<=25	MT-L
colon	M	<=25	NA
colon	M	<=25	MT-L
colon	M	<=25	MT-H
colon	F	<=25	MT-L
colon	M	<=25	MT-L
colon	M	<=25	MT-L
colon	M	<=25	MT-H
colon	M	<=25	MT-L
colon	F	<=25	MT-L
colon	F	<=25	MT-L
colon	M	<=25	MT-L
colon	M	<=25	MT-L
colon	F	<=25	MT-L
colon	F	<=25	MT-L
colon	M	<=25	MT-L
colon	F	<=25	MT-L
colon	M	<=25	MT-L
colon	F	<=25	MT-L
colon	M	<=25	MT-H
colon	M	<=25	MT-L
colon	M	<=25	MT-H
colon	M	<=25	MT-L
colon	F	<=25	MT-L
colon	M	<=25	MT-L
rectum	F	<=25	MT-L
colon	M	<=25	MT-L
colon	M	<=25	MT-L
colon	M	<=25	MT-L
colon	M	<=25	MT-L
rectum	F	<=25	MT-H
rectum	M	<=25	MT-L
colon	M	<=25	MT-L htmb
rectum	M	<=25	MT-L
colon	M	<=25	MT-L
colon	F	<=25	MT-L
colon	M	<=25	MT-L
colon	F	<=25	MT-L
colon	M	<=25	MT-L
colon	M	<=25	MT-L
colon	M	<=25	MT-L
colon	F	<=25	MT-L
colon	M	<=25	MT-H
colon	M	<=25	MT-L
colon	M	<=25	MT-L
rectum	M	<=25	MT-L
colon	F	<=25	MT-L
colon	M	<=25	MT-L
colon	M	<=25	MT-L
colon	F	<=25	MT-L
colon	F	<=25	MT-L
colon	M	<=25	MT-L
colon	F	<=25	MT-L
colon	M	<=25	MT-L
colon	M	<=25	MT-L
colon	M	<=25	MT-H
colon	F	<=25	MT-L
colon	F	<=25	MT-L
colon	F	<=25	MT-L
colon	F	<=25	MT-L
colon	F	<=25	MT-L
colon	M	<=25	MT-L
colon	F	<=25	MT-L
colon	F	<=25	MT-L
colon	M	<=25	MT-L
colon	M	<=25	MT-H
colon	F	<=25	MT-L
colon	M	<=25	MT-L
colon	F	<=25	MT-L htmb
colon	F	<=25	MT-L
rectum	M	<=25	MT-L
colon	M	<=25	MT-H
colon	M	<=25	MT-L
colon	M	<=25	MT-L
colon	M	<=25	MT-L
colon	M	<=25	MT-L
colon	M	<=25	MT-H
colon	M	<=25	MT-L
rectum	M	<=25	MT-L
colon	F	<=25	MT-L
colon	F	<=25	MT-L
rectum	M	<=25	MT-L
colon	F	<=25	MT-L
colon	M	<=25	MT-L
colon	F	<=25	MT-L
rectum	M	<=25	MT-H
colon	M	<=25	MT-L
colon	M	<=25	MT-L
colon	F	<=25	MT-L
colon	M	<=25	MT-L
colon	F	<=25	MT-L
colon	M	<=25	MT-L
colon	M	<=25	MT-L
rectum	F	<=25	MT-L
rectum	F	<=25	MT-L
rectum	M	<=25	MT-L
colon	F	<=25	MT-H
colon	F	<=25	MT-L
colon	NA	<=25	MT-L
colon	M	<=25	MT-L
colon	F	<=25	MT-L
rectum	M	<=25	MT-L
colon	M	<=25	MT-L
colon	F	<=25	MT-L
colon	F	<=25	MT-L
colon	F	<=25	MT-L
colon	M	<=25	MT-L
rectum	M	<=25	MT-H
rectum	M	<=25	MT-L
rectum	F	<=25	MT-H
colon	F	<=25	MT-L
colon	F	<=25	MT-L
colon	F	<=25	MT-L
rectum	M	<=25	MT-L
colon	M	<=25	MT-H
colon	M	<=25	MT-L
colon	F	<=25	MT-L
colon	M	<=25	MT-L
colon	F	<=25	MT-L
colon	M	<=25	MT-L
rectum	M	<=25	MT-L
rectum	F	<=25	MT-L
colon	M	<=25	MT-L
rectum	M	<=25	MT-L
colon	F	<=25	MT-H
rectum	F	<=25	MT-L
colon	F	<=25	MT-L
colon	M	<=25	MT-L
colon	F	<=25	MT-L
colon	M	<=25	MT-L
colon	F	<=25	MT-L
colon	M	<=25	NA
colon	M	<=25	MT-L
colon	M	<=25	MT-L htmb
colon	M	<=25	MT-H
rectum	M	<=25	MT-L
colon	M	<=25	MT-L
colon	M	<=25	MT-L
colon	M	<=25	MT-L
colon	M	<=25	MT-H
colon	M	<=25	MT-L
rectum	M	<=25	MT-H
colon	M	<=25	MT-L
colon	M	<=25	MT-L
colon	F	<=25	MT-L
rectum	F	<=25	MT-L
colon	M	<=25	MT-L
colon	F	<=25	MT-L
colon	M	<=25	MT-L
colon	F	<=25	MT-L
colon	M	<=25	MT-L
colon	F	<=25	MT-L
colon	M	<=25	MT-L
rectum	M	<=25	MT-L
colon	F	<=25	MT-L
colon	F	<=25	MT-L
colon	M	<=25	MT-L htmb
colon	M	<=25	MT-L
rectum	M	<=25	MT-L
colon	F	<=25	MT-L
colon	M	<=25	MT-L
colon	F	<=25	MT-L
colon	F	<=25	MT-L
rectum	M	<=25	MT-L
rectum	M	<=25	MT-L
colon	M	<=25	MT-L
colon	F	<=25	MT-L
colon	F	<=25	MT-L
colon	F	<=25	MT-L
colon	M	<=25	MT-L htmb
rectum	M	<=25	MT-L
colon	M	<=25	MT-L
rectum	M	26	MT-L
rectum	M	26	MT-L
rectum	F	26	MT-L
colon	M	26	MT-L
colon	F	26	MT-L
colon	F	26	MT-L
colon	F	26	MT-L
colon	F	26	MT-L
colon	M	26	MT-L
colon	M	26	MT-H
rectum	F	26	MT-L
colon	M	26	MT-L
colon	F	26	MT-L
colon	F	26	MT-L
rectum	M	26	MT-L
colon	M	26	MT-H
colon	F	26	MT-L
rectum	F	26	MT-H
colon	M	26	MT-L
colon	F	26	MT-L
colon	M	26	MT-L htmb
colon	F	26	MT-L
colon	M	26	MT-L
colon	F	26	MT-H
colon	M	26	MT-L
colon	F	26	MT-L
colon	F	26	MT-L
colon	F	26	MT-L
colon	M	26	MT-L
colon	M	26	MT-L
colon	M	26	MT-L
colon	F	26	MT-L
colon	F	26	MT-L
rectum	F	26	MT-L
colon	F	26	MT-L
colon	M	26	MT-L
colon	F	26	MT-L
colon	M	26	MT-L
rectum	M	26	MT-L
colon	M	26	MT-L
colon	M	26	MT-L
colon	F	26	MT-L
colon	F	26	MT-L
rectum	M	26	MT-L
colon	M	27	MT-L
colon	F	27	MT-L
colon	F	27	MT-L
colon	F	27	MT-L
rectum	F	27	MT-L
colon	F	27	MT-L
colon	M	27	MT-L
colon	F	27	MT-L
colon	M	27	MT-L
colon	M	27	MT-L
colon	M	27	MT-L
colon	F	27	MT-L
colon	M	27	MT-L
colon	F	27	MT-L
colon	M	27	MT-L
colon	F	27	MT-L
rectum	M	27	MT-L
colon	M	27	MT-L
colon	M	27	MT-L
colon	M	27	MT-L
rectum	F	27	MT-L
colon	M	27	MT-L
colon	M	27	MT-L
rectum	F	27	MT-L
colon	M	27	MT-H
colon	F	27	MT-L
colon	F	27	MT-L
colon	M	27	MT-L
colon	M	27	MT-L
colon	F	27	MT-L
colon	F	27	MT-L
colon	M	27	MT-L
colon	F	27	MT-L
colon	M	27	MT-L
colon	F	27	MT-L
colon	F	27	MT-L
colon	F	27	MT-L
colon	F	27	MT-L
colon	F	27	MT-L
colon	F	27	MT-L
rectum	M	27	MT-L
colon	M	27	MT-H
colon	M	27	MT-L
rectum	M	27	MT-L
colon	F	27	MT-L
colon	F	27	MT-L
rectum	M	27	MT-L
colon	M	27	MT-L
colon	M	27	MT-L htmb
rectum	M	27	MT-L
colon	F	27	MT-L
colon	F	27	MT-L
colon	M	27	MT-L
colon	F	27	MT-L
rectum	F	27	MT-L
rectum	F	27	MT-L
colon	F	27	MT-L
rectum	M	27	MT-H
colon	M	27	MT-L
colon	M	27	MT-L
colon	F	27	MT-L
colon	F	27	MT-L
colon	M	27	MT-L
colon	F	27	MT-L
colon	M	27	MT-L
colon	F	27	MT-L
colon	M	27	MT-L
colon	F	27	MT-L
colon	F	27	MT-L
colon	F	27	MT-L
colon	F	27	MT-L
colon	M	27	MT-L htmb
colon	F	28	MT-L
colon	M	28	MT-L
colon	F	28	MT-L
colon	M	28	MT-L
colon	M	28	MT-L
colon	F	28	MT-L
rectum	M	28	MT-L
rectum	F	28	MT-L
rectum	F	28	MT-L
colon	F	28	MT-L
colon	F	28	MT-L
colon	F	28	MT-L
rectum	F	28	MT-L
colon	M	28	MT-L
colon	F	28	MT-L
colon	M	28	MT-L
rectum	F	28	MT-L
colon	M	28	MT-L
colon	F	28	MT-L
colon	F	28	MT-L
rectum	M	28	MT-L
colon	F	28	MT-L
colon	M	28	MT-L
colon	M	28	MT-L
colon	F	28	MT-L
rectum	F	28	MT-L
rectum	F	28	MT-L
colon	M	28	MT-L
colon	F	28	MT-L
colon	M	28	MT-L
colon	F	28	MT-L
colon	M	28	MT-H
colon	M	28	MT-L
rectum	F	28	MT-L
colon	F	28	MT-L
colon	F	28	MT-L
colon	F	28	MT-L
colon	M	28	MT-L
colon	F	28	MT-L
rectum	F	28	MT-L
rectum	M	28	MT-L
rectum	M	28	MT-L
colon	F	28	MT-L htmb
rectum	M	28	MT-L
colon	M	28	MT-L
colon	M	28	MT-L
colon	F	28	MT-H
colon	M	28	MT-L
colon	M	28	MT-L
colon	M	28	MT-L
colon	M	28	MT-L
colon	M	28	MT-L
colon	M	28	MT-L
colon	M	28	MT-L
colon	F	28	MT-L
rectum	M	28	MT-L
colon	M	28	MT-L
colon	F	28	MT-L
colon	M	28	MT-L
colon	F	28	MT-L
colon	F	28	MT-L
colon	F	28	MT-L htmb
colon	F	28	MT-L
rectum	M	28	MT-L htmb
colon	M	28	MT-L
colon	M	28	MT-L
colon	F	28	MT-L
colon	M	28	MT-H
colon	M	28	MT-L
colon	M	28	MT-L
colon	M	28	MT-L
colon	F	28	MT-L
colon	F	28	MT-L
colon	M	28	MT-L
colon	F	28	MT-L
colon	M	28	MT-L
colon	F	28	MT-L
colon	F	28	MT-L
rectum	M	28	MT-L
colon	F	28	MT-L
colon	F	29	MT-L
colon	M	29	MT-L
colon	F	29	MT-L
colon	M	29	MT-L
colon	M	29	MT-L
colon	F	29	MT-L
colon	F	29	MT-L
colon	F	29	MT-H
colon	F	29	MT-L
colon	M	29	MT-L
colon	M	29	MT-L
colon	M	29	MT-L
colon	M	29	MT-L
colon	M	29	MT-L
colon	M	29	MT-L
colon	M	29	MT-L htmb
colon	M	29	MT-L
rectum	F	29	MT-L
colon	F	29	MT-L
colon	M	29	MT-L
colon	M	29	MT-L
rectum	F	29	MT-L
colon	M	29	MT-L
colon	F	29	MT-L
colon	F	29	MT-L
colon	M	29	MT-H
colon	M	29	MT-L
colon	F	29	MT-L
colon	M	29	MT-L
rectum	M	29	MT-L
colon	M	29	MT-L
colon	F	29	MT-H
colon	M	29	MT-L
colon	F	29	MT-L
colon	F	29	MT-L
colon	M	29	MT-L
colon	F	29	MT-H
colon	F	29	MT-L
colon	F	29	MT-L
colon	F	29	MT-L htmb
colon	M	29	MT-L
colon	F	29	MT-L
rectum	F	29	MT-L
colon	F	29	MT-L
colon	F	29	MT-H
colon	F	29	MT-L
colon	M	29	MT-L
colon	M	29	MT-L
colon	F	29	NA
colon	F	29	MT-L
colon	M	29	MT-L
colon	M	29	MT-L
colon	F	29	MT-L
colon	F	29	MT-L
colon	F	29	MT-H
colon	M	29	MT-L
colon	F	29	MT-L
colon	F	29	MT-L
colon	F	29	MT-L
colon	M	29	MT-L
colon	F	29	MT-L
colon	M	29	MT-L
colon	M	29	MT-H
rectum	F	29	MT-L
colon	F	29	MT-L
colon	M	29	MT-L
colon	F	29	MT-L
colon	M	29	MT-L
colon	M	29	MT-H
colon	F	29	MT-L
colon	F	29	MT-L
colon	F	29	MT-L
colon	M	29	MT-L
colon	M	29	MT-L
colon	F	29	MT-H
colon	F	29	MT-L
colon	M	29	MT-L
rectum	M	29	MT-L
colon	M	29	MT-L htmb
colon	F	29	MT-L
colon	F	29	MT-L
rectum	M	29	MT-L
colon	M	29	MT-L
rectum	M	29	MT-L
colon	M	29	MT-H
rectum	M	29	MT-L
colon	F	30	MT-L
colon	F	30	MT-H
colon	F	30	MT-H
colon	M	30	MT-L
colon	F	30	MT-L
colon	F	30	MT-L
colon	F	30	MT-L
colon	F	30	MT-L
colon	M	30	MT-L
colon	F	30	MT-L
rectum	M	30	MT-L
colon	M	30	MT-L
colon	M	30	MT-L
colon	M	30	MT-L
rectum	F	30	MT-L
colon	M	30	MT-L
colon	M	30	MT-L
colon	F	30	MT-L
colon	F	30	MT-L
rectum	F	30	MT-L
rectum	M	30	MT-L
rectum	F	30	MT-L
colon	F	30	MT-L
colon	M	30	MT-L htmb
colon	M	30	MT-L
rectum	F	30	MT-L
colon	F	30	MT-L htmb
colon	F	30	MT-L
colon	F	30	MT-L
rectum	F	30	MT-L
colon	M	30	MT-L
rectum	M	30	MT-L
colon	M	30	MT-L
colon	M	30	MT-L
rectum	M	30	MT-L
rectum	M	30	MT-L
colon	F	30	MT-L
colon	F	30	MT-L
colon	M	30	MT-L
colon	M	30	MT-L
colon	M	30	MT-L
colon	F	30	MT-L
colon	F	30	MT-L
colon	F	30	MT-L
rectum	M	30	MT-L
rectum	F	30	MT-L
colon	M	30	MT-L
rectum	M	30	MT-L
colon	F	30	MT-L
colon	F	30	MT-L
colon	F	30	MT-L
colon	M	30	MT-L
rectum	F	30	MT-L
colon	F	30	MT-L
colon	F	30	MT-L
colon	F	30	MT-L
colon	F	30	MT-H
colon	F	30	MT-L
colon	F	30	MT-L
rectum	F	30	MT-L
rectum	M	30	MT-L
colon	F	30	MT-L
rectum	M	30	MT-L
colon	M	30	MT-L
colon	F	30	MT-L
colon	M	30	MT-L
colon	M	30	MT-L
rectum	M	30	MT-L
colon	F	30	MT-L
rectum	F	30	MT-L
colon	M	30	MT-L
rectum	M	30	MT-L
colon	F	30	MT-L
rectum	M	30	MT-L
rectum	M	30	MT-L
colon	F	30	MT-L
colon	M	30	MT-L
colon	M	30	MT-L
colon	M	30	MT-L
colon	M	30	MT-L
colon	M	30	MT-L
colon	M	30	MT-H
colon	M	30	MT-L
colon	F	30	MT-L
colon	M	30	MT-L
colon	F	30	MT-L
colon	M	30	MT-L
colon	M	30	MT-L
colon	F	30	MT-L
colon	F	30	MT-H
colon	F	30	MT-L
colon	F	30	MT-L
rectum	M	30	MT-L htmb
colon	M	30	MT-L
colon	F	30	MT-L
colon	F	30	MT-L
colon	F	30	MT-H
colon	F	30	MT-L
colon	F	31	MT-L
colon	F	31	MT-L
colon	M	31	MT-L
colon	F	31	MT-L
colon	F	31	MT-L
rectum	F	31	MT-L
colon	F	31	MT-L
colon	F	31	MT-L
colon	F	31	MT-L
colon	F	31	MT-L
colon	M	31	MT-L
colon	F	31	MT-L
colon	M	31	MT-L
rectum	F	31	MT-L
colon	F	31	MT-L
colon	F	31	MT-L
colon	F	31	MT-L
colon	M	31	MT-L htmb
rectum	M	31	MT-L
colon	M	31	MT-L
colon	M	31	MT-L
colon	M	31	MT-L
colon	M	31	MT-L
colon	M	31	MT-L
colon	M	31	MT-L
colon	M	31	MT-L
rectum	M	31	MT-L
colon	M	31	MT-L
rectum	F	31	MT-L
colon	M	31	MT-L
colon	M	31	MT-L
colon	M	31	MT-L
colon	F	31	MT-L
colon	F	31	MT-L
colon	M	31	MT-L
colon	M	31	MT-L
colon	M	31	MT-L
colon	F	31	MT-L
rectum	M	31	MT-L
colon	M	31	MT-L
colon	M	31	MT-L
colon	M	31	MT-L
rectum	M	31	MT-L
colon	M	31	MT-H
colon	M	31	MT-L
rectum	F	31	MT-L
colon	F	31	MT-L
colon	M	31	MT-L
colon	M	31	MT-L
rectum	M	31	MT-L
colon	M	31	MT-L
colon	M	31	MT-L
colon	F	31	MT-L
colon	F	31	MT-L
colon	M	31	MT-L
colon	F	31	MT-L
rectum	M	31	MT-L
colon	M	31	MT-L
colon	M	31	MT-L
colon	F	31	MT-L
colon	M	31	MT-L
rectum	M	31	MT-L
colon	F	31	MT-L
colon	F	31	MT-L
colon	M	31	MT-L
colon	F	31	MT-L
colon	M	31	MT-L
rectum	F	31	MT-L htmb
colon	F	31	MT-L
colon	F	31	MT-L
colon	F	31	MT-L
colon	M	31	MT-H
colon	F	31	MT-L
colon	M	31	MT-L
rectum	F	31	MT-L
colon	M	31	MT-H
colon	F	31	MT-L
colon	F	31	MT-L
rectum	F	31	MT-L
rectum	F	31	MT-L
colon	F	31	MT-L
colon	F	31	MT-L
colon	F	31	MT-L
colon	F	31	MT-L
colon	F	31	MT-L
colon	F	31	MT-L
rectum	M	31	MT-L
colon	M	31	MT-H
colon	F	31	MT-L
colon	M	31	MT-L
colon	F	31	MT-L
rectum	M	31	MT-L
colon	M	31	MT-L
colon	F	31	MT-L
colon	F	31	MT-L
colon	F	31	MT-L
colon	F	31	MT-L
colon	F	31	MT-L
colon	F	31	MT-L
colon	F	31	MT-H
colon	M	31	MT-L
colon	F	31	MT-L
rectum	M	31	MT-L
colon	F	31	MT-L
rectum	M	31	MT-L
colon	F	31	MT-L
colon	M	31	MT-L
colon	F	31	MT-L
colon	F	31	MT-L
colon	M	31	MT-L
colon	M	31	MT-L
rectum	F	31	MT-L
rectum	M	31	MT-H
colon	M	31	MT-L
colon	F	31	MT-L
colon	F	31	MT-L
colon	M	31	MT-L
colon	F	31	MT-L
colon	M	31	MT-L
colon	F	31	MT-L
colon	M	31	MT-H
colon	F	31	MT-L
colon	M	31	MT-L
colon	M	31	MT-L
colon	F	31	MT-L
colon	F	31	MT-L
colon	M	31	MT-L
colon	M	31	MT-L
colon	M	31	MT-L
colon	F	31	MT-L
colon	F	31	MT-L
colon	F	31	MT-L
rectum	M	32	MT-L
colon	M	32	MT-L
rectum	F	32	MT-L
rectum	M	32	MT-L
colon	M	32	MT-L
rectum	F	32	MT-L
colon	F	32	MT-L
colon	F	32	MT-L
colon	F	32	MT-L
colon	F	32	MT-L
colon	M	32	MT-L
colon	M	32	MT-L
colon	M	32	MT-L
colon	M	32	MT-L
colon	F	32	MT-L
colon	F	32	MT-L
colon	M	32	MT-L
colon	F	32	MT-L
colon	M	32	MT-L
colon	F	32	MT-L
colon	F	32	MT-L
colon	F	32	MT-L
colon	M	32	MT-L htmb
colon	F	32	MT-L
colon	F	32	MT-L
colon	M	32	MT-L
colon	M	32	MT-L
colon	F	32	MT-L
colon	M	32	MT-L
rectum	F	32	MT-L
colon	F	32	MT-L
colon	F	32	MT-L
rectum	F	32	MT-L
colon	M	32	MT-L
colon	M	32	MT-L
rectum	M	32	MT-L
colon	F	32	MT-L
colon	M	32	MT-L
colon	F	32	MT-L
colon	M	32	MT-L
colon	F	32	MT-L
colon	F	32	MT-L
colon	F	32	MT-L
colon	F	32	MT-L
colon	F	32	MT-L
colon	F	32	MT-L
colon	M	32	MT-H
rectum	M	32	MT-L
colon	M	32	MT-L
colon	M	32	MT-L
rectum	M	32	MT-L
colon	F	32	MT-L
colon	M	32	MT-L
colon	M	32	MT-L
colon	M	32	MT-L
colon	M	32	MT-L
colon	M	32	MT-L
rectum	M	32	MT-L
colon	M	32	MT-L
rectum	M	32	MT-L
colon	M	32	MT-L
colon	M	32	MT-L htmb
rectum	F	32	MT-L
rectum	M	32	MT-L
colon	F	32	MT-L
colon	F	32	MT-L
colon	M	32	MT-L
colon	F	32	MT-L
rectum	M	32	MT-L
colon	F	32	MT-L
rectum	F	32	MT-L
rectum	M	32	MT-L
colon	M	32	MT-L
colon	M	32	MT-L
colon	F	32	MT-L
colon	F	32	MT-L htmb
colon	M	32	MT-H
colon	F	32	MT-L
colon	M	32	MT-L
colon	F	32	MT-L
colon	M	32	MT-L
colon	M	32	MT-L
colon	M	32	MT-L
rectum	M	32	MT-L
colon	M	32	MT-L htmb
colon	M	32	MT-L
colon	M	32	MT-L
colon	M	32	MT-L
rectum	F	32	MT-L
colon	F	32	MT-L
colon	F	32	MT-L
colon	F	32	MT-L
rectum	F	32	MT-L
colon	M	32	MT-L
colon	M	32	MT-L
colon	F	32	MT-L
rectum	M	32	MT-L
rectum	F	32	MT-L
rectum	F	32	MT-L
rectum	M	32	MT-L
rectum	F	32	MT-L
colon	M	32	MT-L
colon	M	32	MT-L
colon	F	32	MT-L
rectum	F	32	MT-L
colon	M	32	MT-L
colon	F	32	MT-L
rectum	M	32	MT-L
rectum	M	32	MT-L
colon	M	32	MT-L
colon	M	32	MT-L
colon	M	32	MT-L
colon	F	32	NA
colon	M	32	MT-L
colon	M	32	MT-L
colon	M	32	MT-L
colon	M	32	MT-L
colon	M	32	MT-L
rectum	M	32	MT-L
colon	M	32	MT-L
rectum	M	32	MT-H
colon	M	32	MT-H
colon	F	32	MT-L
colon	M	32	MT-L
colon	F	32	MT-L
colon	M	32	MT-L
colon	M	32	MT-L
rectum	M	32	MT-L
colon	M	32	MT-L
colon	M	32	MT-L
colon	M	32	MT-L
colon	M	32	MT-L
colon	M	32	MT-L
colon	F	32	MT-L
colon	M	32	MT-L
colon	M	32	MT-L
colon	M	32	MT-H
colon	M	33	MT-L
colon	M	33	MT-L
colon	F	33	MT-L
colon	M	33	MT-L
colon	M	33	MT-L
colon	F	33	MT-L
colon	F	33	MT-L
rectum	M	33	MT-L
colon	M	33	MT-L
rectum	F	33	MT-L
colon	F	33	MT-H
colon	M	33	MT-H
rectum	F	33	MT-L
colon	M	33	MT-L
colon	F	33	MT-L
colon	F	33	MT-L
colon	M	33	MT-L
rectum	M	33	MT-L
colon	M	33	MT-L
rectum	M	33	MT-L
colon	M	33	MT-L
colon	F	33	MT-L
colon	M	33	MT-L
colon	M	33	MT-L
colon	M	33	MT-L
rectum	F	33	MT-L
colon	M	33	MT-L
colon	F	33	MT-L
colon	M	33	MT-L
colon	M	33	MT-L
colon	M	33	MT-L
colon	F	33	MT-L
colon	M	33	MT-L
colon	F	33	MT-L
rectum	M	33	MT-L
rectum	M	33	MT-L
colon	F	33	MT-L
rectum	F	33	MT-L
colon	M	33	MT-L htmb
rectum	M	33	MT-L
colon	F	33	MT-L
colon	M	33	MT-L
colon	F	33	MT-L
colon	M	33	MT-H
rectum	F	33	MT-L
colon	M	33	MT-L
colon	F	33	MT-L
colon	F	33	MT-H
colon	F	33	MT-L
colon	M	33	MT-L
colon	F	33	MT-L
colon	F	33	MT-L
colon	M	33	MT-L
colon	F	33	MT-L
rectum	F	33	MT-L
colon	M	33	MT-L
colon	M	33	MT-L
colon	F	33	MT-L
colon	M	33	MT-H
colon	M	33	MT-L
colon	F	33	MT-L
colon	F	33	MT-L
colon	F	33	MT-L
colon	M	33	MT-L
colon	M	33	MT-L
colon	F	33	MT-L
colon	M	33	MT-L
colon	F	33	MT-L
colon	M	33	MT-L
colon	F	33	MT-L
colon	NA	33	MT-L
colon	F	33	MT-L
rectum	M	33	MT-L
rectum	F	33	MT-L
colon	F	33	MT-L
colon	M	33	MT-L
colon	F	33	MT-L
colon	F	33	MT-L
colon	M	33	MT-L
colon	M	33	MT-L
colon	M	33	MT-L
colon	M	33	MT-L
colon	M	33	MT-L
colon	M	33	MT-L
colon	M	33	MT-L
rectum	M	33	MT-L
colon	M	33	MT-L
rectum	M	33	MT-L
colon	M	33	MT-L
rectum	M	33	MT-L
colon	M	33	MT-L
colon	F	33	MT-L
colon	M	33	MT-L
colon	M	33	MT-L
colon	F	33	MT-L
colon	F	33	MT-L
colon	M	33	MT-L
colon	M	33	MT-L
rectum	F	33	MT-H
colon	M	33	MT-L
rectum	F	33	MT-L htmb
colon	F	33	MT-H
rectum	F	33	MT-L
colon	M	33	MT-L
colon	M	33	MT-L
colon	M	33	MT-L htmb
colon	M	33	MT-L
colon	M	33	MT-L
rectum	M	33	MT-L
colon	M	33	MT-L
colon	F	33	MT-H
colon	F	33	MT-L
colon	M	33	MT-L
rectum	F	33	MT-L
colon	F	33	MT-L htmb
rectum	M	33	MT-H
colon	M	33	MT-L
colon	M	33	MT-L
rectum	M	33	MT-L
colon	M	33	MT-L
colon	M	33	MT-L
colon	M	33	MT-L
colon	M	33	MT-H
colon	M	33	MT-L
colon	F	33	MT-L
colon	F	33	MT-L
rectum	M	33	MT-L
colon	F	33	MT-L
colon	F	33	MT-L
colon	F	33	MT-L
colon	M	33	MT-L
colon	F	33	MT-L
colon	M	33	MT-L
colon	F	33	MT-L
rectum	M	33	MT-L
colon	M	33	MT-L
colon	M	33	MT-L
rectum	M	33	MT-L htmb
colon	M	33	MT-L
colon	M	33	MT-L
colon	F	33	MT-L
colon	F	33	MT-L
colon	F	33	MT-L
colon	M	33	MT-L
colon	F	33	MT-L
colon	F	33	MT-L
colon	M	33	MT-L
colon	M	33	MT-L
colon	M	34	MT-H
colon	M	34	MT-L
colon	F	34	MT-L
colon	F	34	MT-L
colon	F	34	MT-L
colon	M	34	MT-L
colon	F	34	MT-L
rectum	M	34	MT-L htmb
colon	M	34	MT-L
rectum	F	34	MT-L
rectum	M	34	MT-L
colon	F	34	MT-L
colon	F	34	MT-L
colon	F	34	MT-L
colon	F	34	MT-L
colon	M	34	MT-L
colon	F	34	MT-L
rectum	M	34	MT-L
colon	M	34	MT-L
colon	M	34	MT-L
colon	F	34	MT-L
colon	M	34	MT-L
colon	F	34	MT-L
colon	M	34	MT-L
colon	F	34	MT-L
colon	F	34	MT-L
rectum	M	34	MT-L
colon	F	34	MT-L
rectum	F	34	MT-L
colon	F	34	MT-L
rectum	F	34	MT-L
colon	F	34	MT-L
colon	M	34	MT-L
colon	F	34	MT-L
colon	F	34	MT-L
colon	M	34	MT-L
colon	M	34	MT-L
colon	M	34	MT-L htmb
colon	F	34	MT-L
colon	F	34	MT-L
colon	F	34	MT-L
colon	M	34	MT-L
rectum	M	34	MT-L
rectum	M	34	MT-L
colon	M	34	MT-L
colon	F	34	MT-L
colon	M	34	MT-H
colon	M	34	MT-L
colon	F	34	MT-L
rectum	M	34	MT-L
colon	F	34	MT-L
colon	M	34	MT-L
colon	M	34	MT-L
colon	M	34	MT-L
colon	M	34	MT-L
rectum	M	34	MT-L
rectum	M	34	MT-L
colon	F	34	MT-L
colon	F	34	MT-L
colon	F	34	MT-L
colon	F	34	MT-L
colon	M	34	MT-L
colon	F	34	MT-L
colon	F	34	MT-H
colon	F	34	MT-L
rectum	F	34	MT-L
colon	F	34	MT-L
colon	M	34	MT-L
colon	F	34	MT-L
colon	M	34	MT-L
colon	M	34	MT-L
rectum	F	34	MT-L
rectum	F	34	MT-L
rectum	F	34	MT-L
rectum	M	34	MT-L
colon	F	34	MT-L
colon	F	34	MT-L
rectum	F	34	MT-L
colon	F	34	MT-L
colon	M	34	MT-L
rectum	M	34	MT-L
colon	F	34	MT-L
rectum	F	34	MT-L
rectum	M	34	MT-L
colon	F	34	MT-H
rectum	F	34	MT-L
colon	F	34	MT-L
colon	M	34	MT-L
colon	F	34	MT-L
colon	F	34	MT-L
colon	M	34	MT-L
colon	F	34	MT-L
rectum	M	34	MT-L
rectum	M	34	MT-L
colon	F	34	MT-L
colon	F	34	MT-L
colon	F	34	MT-L
colon	F	34	MT-L
colon	F	34	MT-L
rectum	F	34	MT-L
colon	F	34	MT-L
colon	F	34	MT-L
colon	F	34	MT-L
colon	F	34	MT-L
colon	M	34	MT-L
colon	M	34	MT-L
colon	F	34	MT-L
colon	F	34	MT-L
rectum	F	34	MT-L
colon	F	34	MT-L
colon	F	34	MT-L
colon	M	34	MT-L
rectum	M	34	MT-H
colon	M	34	MT-L
colon	M	34	MT-L
colon	M	34	MT-L
colon	M	34	MT-L
colon	M	34	MT-L
rectum	F	34	MT-L
colon	M	34	MT-L
colon	M	34	MT-L
colon	M	34	MT-L
colon	F	34	MT-L
colon	M	34	MT-L
colon	F	34	MT-L
colon	M	34	MT-L
colon	F	34	MT-L
colon	F	34	MT-L
colon	F	34	MT-L
colon	F	34	MT-L
colon	F	34	MT-L
colon	F	34	MT-L
colon	F	34	MT-L
colon	M	34	MT-L
colon	M	34	MT-L
colon	F	34	MT-L
colon	M	34	MT-L
colon	F	34	MT-L
colon	F	34	MT-L
colon	F	34	MT-L
colon	M	34	MT-L
colon	F	34	MT-H
colon	M	34	MT-L
colon	M	34	MT-L
colon	M	34	MT-L
colon	M	34	MT-L
colon	F	34	MT-L
colon	F	34	MT-L
colon	F	34	MT-L
rectum	M	34	MT-L
colon	F	34	MT-L
colon	F	34	MT-L
rectum	F	34	MT-L
rectum	M	34	MT-L
colon	F	34	MT-L
colon	M	34	MT-H
colon	F	34	MT-L
colon	F	34	MT-L
rectum	F	34	MT-L
rectum	F	34	MT-L
colon	M	34	MT-L
colon	F	34	MT-L
colon	M	34	MT-L
colon	M	34	MT-L
colon	M	34	MT-L
colon	F	34	MT-L
colon	M	34	MT-L
colon	F	34	MT-L
colon	F	34	MT-L
colon	M	34	MT-L
colon	F	34	MT-L
colon	M	34	MT-L
rectum	M	34	MT-L
colon	M	34	MT-L
colon	F	34	MT-L
colon	M	34	MT-L
colon	F	34	MT-L
colon	M	34	MT-L
colon	M	34	MT-L
colon	M	34	MT-L
colon	F	34	MT-L
colon	M	34	MT-H
colon	M	34	MT-L
colon	M	34	MT-L
colon	M	34	MT-L
colon	F	34	MT-L
colon	F	34	MT-L
rectum	M	34	MT-L
colon	M	34	MT-L
colon	F	34	MT-L
rectum	F	34	MT-L
colon	F	34	MT-L
colon	F	34	MT-L
colon	M	34	MT-L
colon	M	34	MT-L
colon	M	34	MT-L
colon	F	34	MT-L
rectum	F	34	MT-L
colon	F	35	MT-L
rectum	M	35	MT-L
colon	F	35	MT-L
colon	F	35	MT-L
colon	M	35	MT-L
colon	F	35	MT-L
colon	F	35	MT-L
colon	M	35	MT-L
rectum	M	35	MT-L
colon	F	35	MT-L
colon	F	35	MT-H
colon	F	35	MT-L
colon	F	35	MT-H
colon	M	35	MT-L
colon	F	35	MT-L
rectum	F	35	MT-L
colon	M	35	MT-L
colon	F	35	MT-L
colon	M	35	MT-L
colon	F	35	MT-L
rectum	M	35	MT-L
colon	F	35	MT-L
colon	F	35	MT-L
rectum	M	35	MT-L
colon	M	35	MT-L
rectum	M	35	MT-L
colon	F	35	MT-L
colon	M	35	MT-L
colon	M	35	MT-L
colon	M	35	MT-L
colon	F	35	MT-L
colon	M	35	MT-L
colon	F	35	MT-L
colon	F	35	MT-L
colon	F	35	MT-L
colon	M	35	MT-L
rectum	M	35	MT-L
colon	M	35	MT-L
colon	F	35	MT-L
rectum	M	35	MT-L
colon	F	35	MT-L
colon	M	35	MT-L
colon	F	35	MT-L
rectum	M	35	MT-L
rectum	M	35	MT-L
colon	M	35	MT-L
colon	F	35	MT-L
rectum	F	35	MT-L
colon	F	35	MT-L
colon	F	35	MT-L
colon	M	35	MT-H
colon	M	35	MT-L
rectum	M	35	MT-L
rectum	F	35	MT-L
colon	F	35	MT-L
colon	M	35	MT-L
colon	M	35	MT-L
rectum	M	35	MT-L
colon	M	35	MT-H
colon	F	35	MT-L
rectum	M	35	MT-L
colon	M	35	MT-L
colon	F	35	MT-L
colon	F	35	MT-L htmb
colon	M	35	MT-L
rectum	M	35	MT-L
colon	M	35	MT-L
colon	M	35	MT-L
colon	F	35	MT-L
colon	M	35	MT-L
colon	F	35	MT-L
colon	M	35	MT-L
colon	M	35	MT-L
colon	F	35	MT-L
colon	M	35	MT-L
colon	M	35	MT-H
colon	F	35	MT-L
colon	M	35	MT-L
colon	M	35	MT-L htmb
colon	F	35	MT-L
colon	F	35	MT-L
colon	F	35	MT-L
colon	M	35	MT-L
colon	M	35	MT-L
colon	F	35	MT-L
rectum	M	35	MT-L
rectum	M	35	MT-L
colon	M	35	MT-L
colon	F	35	MT-L
colon	F	35	MT-H
colon	M	35	MT-L
colon	F	35	MT-L
colon	M	35	MT-L
rectum	M	35	MT-L
colon	M	35	MT-L
rectum	M	35	MT-L
rectum	F	35	MT-L
colon	F	35	MT-L
colon	F	35	MT-L
colon	M	35	MT-L
colon	M	35	MT-L
colon	M	35	MT-H
rectum	M	35	MT-L
rectum	F	35	MT-L
rectum	M	35	MT-L
rectum	M	35	MT-L
colon	F	35	MT-L
colon	F	35	MT-L
colon	M	35	MT-L
colon	M	35	MT-L
colon	M	35	MT-L
colon	F	35	MT-L
colon	F	35	MT-L
colon	M	35	MT-H
rectum	M	35	MT-L
colon	F	35	MT-L
colon	F	35	MT-L
colon	M	35	MT-L
colon	M	35	MT-L
colon	M	35	MT-L
colon	M	35	MT-L
colon	M	35	MT-L
colon	F	35	MT-H
colon	F	35	MT-L
rectum	F	35	MT-L
colon	M	35	MT-L
colon	M	35	MT-L
rectum	F	35	MT-L
rectum	M	35	MT-L
colon	M	35	MT-L
colon	F	35	MT-L
colon	F	35	MT-L
colon	M	35	MT-L
rectum	M	35	MT-L
colon	M	35	MT-L
rectum	M	35	MT-L
colon	F	35	MT-L
colon	M	35	MT-L
colon	M	35	MT-L
colon	M	35	MT-L
colon	F	35	MT-L
rectum	M	35	MT-L
colon	F	35	MT-L
colon	M	35	MT-L
colon	M	35	MT-L
colon	F	35	MT-L htmb
colon	M	35	MT-L
colon	M	35	MT-L
colon	M	35	MT-L
rectum	M	35	MT-L
colon	F	35	MT-L
colon	M	35	MT-L
colon	M	35	MT-L
colon	F	35	MT-L
colon	M	35	MT-L
colon	F	35	MT-L
colon	M	35	MT-L
colon	M	35	MT-L
colon	F	35	MT-L
rectum	M	35	MT-L
colon	M	35	MT-L
colon	M	35	MT-L
colon	M	35	MT-L
colon	M	35	MT-L
colon	M	35	MT-H
colon	F	35	MT-H
colon	F	35	MT-L
rectum	F	35	MT-L
colon	M	35	MT-H
colon	F	35	MT-L
rectum	M	35	MT-L
colon	M	35	MT-L
colon	F	35	MT-L
colon	F	35	MT-L
rectum	F	35	MT-L
colon	M	35	MT-H
colon	M	35	MT-L
colon	F	35	MT-L
colon	M	35	MT-H
rectum	M	35	MT-L
colon	F	35	MT-L
rectum	F	35	MT-L
colon	M	35	MT-L
colon	M	35	MT-L
colon	F	35	MT-L
colon	M	35	MT-L
colon	M	35	MT-L
colon	F	35	MT-L
colon	M	35	MT-L
colon	F	35	MT-L
colon	M	35	MT-L
colon	F	35	MT-L
colon	M	35	MT-L
colon	M	35	MT-L
rectum	F	35	MT-L
colon	M	35	MT-L
colon	M	35	MT-L
colon	F	35	MT-L
rectum	F	35	MT-L
colon	F	35	MT-L
colon	F	35	MT-L
rectum	M	35	MT-H
colon	M	35	MT-L
colon	M	35	MT-L
colon	F	35	MT-L
colon	M	35	MT-L
colon	M	35	MT-H
colon	M	35	MT-L
colon	M	35	MT-L
rectum	M	35	MT-L
colon	F	35	MT-L
colon	F	35	MT-L
colon	F	35	MT-L
colon	F	35	MT-L
colon	M	35	MT-H
colon	F	35	MT-L
colon	M	35	MT-L
colon	M	36	MT-L
colon	M	36	MT-L
colon	M	36	MT-L
colon	M	36	MT-H
colon	M	36	MT-L
rectum	F	36	MT-L
rectum	F	36	MT-L
colon	M	36	MT-L
colon	F	36	MT-L
colon	M	36	MT-L
colon	F	36	MT-L
colon	M	36	MT-L
rectum	M	36	MT-L
rectum	M	36	MT-L
colon	F	36	MT-L
colon	M	36	MT-L
colon	M	36	MT-H
colon	F	36	MT-L
colon	F	36	MT-L htmb
rectum	M	36	MT-L
rectum	M	36	MT-L
colon	M	36	MT-L
rectum	M	36	MT-L
colon	F	36	MT-L
colon	F	36	MT-L
colon	M	36	MT-L
colon	F	36	MT-L
colon	F	36	MT-L
rectum	M	36	MT-L
rectum	M	36	MT-L
colon	F	36	MT-L
colon	M	36	MT-L
colon	M	36	MT-L
colon	M	36	MT-L
colon	M	36	MT-L
colon	F	36	MT-L
colon	F	36	MT-L
colon	M	36	MT-L htmb
colon	M	36	MT-L
colon	M	36	MT-L
colon	F	36	MT-L
colon	F	36	MT-L
rectum	M	36	MT-L
colon	M	36	MT-L
colon	F	36	MT-L
colon	F	36	MT-L
rectum	M	36	MT-L
colon	F	36	MT-L
colon	F	36	MT-L
rectum	M	36	MT-L
rectum	F	36	MT-L
colon	F	36	MT-L
colon	F	36	MT-L
colon	M	36	MT-L
colon	F	36	MT-L
colon	F	36	MT-L
colon	M	36	MT-L
colon	M	36	MT-L
colon	M	36	MT-L
colon	M	36	MT-L
colon	F	36	MT-L
colon	M	36	MT-L
colon	M	36	MT-L
colon	M	36	MT-L
colon	M	36	MT-L
colon	F	36	MT-L
colon	F	36	MT-L
rectum	M	36	MT-L
colon	F	36	MT-L
colon	M	36	MT-L
rectum	M	36	MT-L
colon	M	36	MT-L
colon	M	36	MT-L
colon	F	36	MT-H
rectum	F	36	MT-L
colon	F	36	MT-L
colon	F	36	MT-L
colon	F	36	MT-L
colon	F	36	MT-L
rectum	M	36	MT-L htmb
colon	F	36	MT-L
colon	M	36	MT-L
colon	M	36	MT-L
colon	F	36	MT-L
colon	M	36	MT-L
colon	M	36	MT-L
rectum	F	36	MT-L
rectum	M	36	MT-L
colon	F	36	MT-L
colon	M	36	MT-L htmb
colon	M	36	MT-L
colon	M	36	MT-L
colon	F	36	MT-L
colon	F	36	MT-L
colon	M	36	MT-L
colon	M	36	MT-L
rectum	M	36	MT-L
colon	F	36	MT-H
colon	F	36	MT-L
colon	F	36	MT-L
colon	M	36	MT-L
rectum	M	36	MT-L
colon	F	36	MT-L
colon	M	36	MT-L
colon	F	36	MT-L
colon	F	36	MT-L
rectum	M	36	MT-L
rectum	F	36	MT-L
colon	F	36	MT-L
colon	M	36	MT-L
colon	M	36	MT-L
colon	F	36	MT-L
colon	M	36	MT-L
colon	F	36	MT-L
colon	F	36	MT-L
rectum	M	36	MT-L
rectum	M	36	MT-L
rectum	M	36	MT-L
colon	M	36	MT-H
colon	M	36	MT-L
rectum	F	36	MT-L
colon	M	36	MT-L
colon	F	36	MT-L
colon	F	36	MT-L
colon	F	36	MT-L
colon	F	36	MT-L
colon	F	36	MT-L
colon	M	36	MT-H
colon	M	36	MT-L
colon	M	36	MT-L
colon	M	36	MT-L
colon	M	36	MT-L
colon	F	36	MT-L
colon	F	36	MT-L
colon	F	36	MT-L
colon	F	36	MT-L
colon	M	36	MT-L
colon	M	36	MT-L
colon	F	36	MT-L
colon	F	36	MT-H
rectum	F	36	MT-L
colon	M	36	MT-L
colon	F	36	MT-L
colon	F	36	MT-L
rectum	M	36	MT-L
colon	M	36	MT-L
colon	F	36	MT-L
colon	F	36	MT-L
colon	M	36	MT-L
colon	M	36	MT-L
colon	M	36	MT-L
colon	F	36	MT-L
colon	F	36	MT-L
colon	M	36	MT-L
colon	M	36	MT-L
colon	M	36	MT-L
colon	M	36	MT-L
rectum	M	36	MT-L
colon	F	36	MT-L
colon	F	36	MT-L
colon	F	36	MT-L
colon	M	36	MT-L
colon	F	36	MT-L
colon	M	36	MT-L
colon	F	36	MT-H
colon	F	36	MT-L
rectum	M	36	MT-L
colon	F	36	MT-L
colon	F	36	MT-L
rectum	F	36	MT-L
colon	M	36	MT-L
colon	F	36	MT-L
colon	M	36	MT-L
rectum	M	36	MT-L
colon	F	36	MT-L
colon	F	36	MT-L
colon	F	36	MT-L
colon	M	36	MT-L
colon	M	36	MT-L
rectum	M	36	MT-L
rectum	F	36	MT-L
colon	F	36	MT-L
colon	F	36	MT-L
colon	M	36	MT-L
colon	F	36	MT-L
colon	M	36	MT-L
colon	M	36	MT-L
colon	F	36	MT-L
colon	F	36	MT-L
colon	F	36	MT-L
colon	F	36	MT-L
colon	M	36	MT-L
colon	M	36	MT-L
colon	M	36	MT-L htmb
colon	M	36	MT-L
rectum	F	36	MT-L
colon	F	36	MT-L
colon	M	36	MT-H
colon	F	36	MT-L
colon	F	36	MT-L
colon	F	36	MT-L
colon	F	36	MT-L
colon	M	36	MT-L
colon	M	36	MT-L
colon	F	36	MT-L
colon	M	36	MT-L
colon	F	36	MT-L
colon	F	36	MT-L
colon	F	36	MT-L
colon	M	36	MT-L
colon	M	36	MT-L
colon	M	36	MT-L
rectum	F	36	MT-L
colon	M	36	MT-L
colon	M	36	MT-L
colon	M	36	MT-L
colon	M	36	MT-L
colon	F	36	MT-L
colon	F	36	MT-L
colon	M	36	MT-L
colon	M	36	MT-L
colon	F	36	MT-L
colon	M	36	MT-L
colon	F	36	MT-L
colon	M	36	MT-L
rectum	M	36	MT-L
rectum	M	36	MT-L
colon	M	36	MT-L
colon	M	36	MT-L
colon	F	36	MT-L
colon	F	36	MT-L
colon	M	36	MT-L
colon	F	36	MT-L
colon	M	36	MT-L
colon	F	36	MT-L
colon	F	36	MT-L
colon	M	36	MT-L
colon	M	36	MT-L
rectum	M	36	MT-L
colon	F	36	MT-L
colon	M	36	MT-L
rectum	F	36	MT-L
colon	F	36	MT-L
colon	F	36	MT-L
colon	M	36	MT-L
colon	M	36	MT-L
colon	F	36	MT-L
colon	F	37	MT-L
colon	M	37	MT-L
colon	F	37	MT-L
colon	F	37	MT-L
colon	M	37	MT-L
colon	F	37	MT-L
colon	M	37	MT-L
colon	F	37	MT-L
colon	F	37	MT-L
colon	F	37	MT-L
colon	F	37	MT-L
colon	M	37	MT-L
colon	F	37	MT-L
colon	F	37	MT-L
rectum	F	37	MT-L
colon	F	37	MT-L
colon	M	37	MT-L
colon	F	37	MT-L
colon	F	37	MT-L
rectum	F	37	MT-L
colon	M	37	MT-L
colon	F	37	MT-L
colon	F	37	MT-L
colon	F	37	MT-L
colon	M	37	MT-L
colon	F	37	MT-L
rectum	M	37	MT-L
colon	F	37	MT-L
colon	M	37	MT-L
colon	F	37	MT-L
colon	M	37	MT-L
rectum	F	37	MT-L
colon	M	37	MT-L
colon	F	37	MT-L
colon	M	37	MT-L
colon	F	37	MT-L
colon	F	37	MT-L
colon	M	37	MT-L
colon	M	37	MT-L
colon	M	37	MT-L
colon	M	37	MT-H
colon	F	37	MT-L
colon	F	37	MT-L
colon	F	37	MT-L
colon	F	37	MT-L
colon	F	37	MT-H
colon	F	37	MT-L
colon	F	37	MT-L
colon	M	37	MT-L
colon	F	37	MT-L
colon	F	37	MT-L
rectum	M	37	MT-L
rectum	M	37	MT-L
colon	M	37	MT-L
colon	M	37	MT-L
colon	F	37	MT-H
colon	F	37	MT-L
colon	F	37	MT-L htmb
colon	F	37	MT-L
colon	M	37	MT-L
colon	M	37	MT-L
colon	M	37	MT-L
colon	M	37	MT-L
colon	M	37	MT-L
colon	M	37	MT-L
colon	M	37	MT-L
colon	M	37	MT-L
colon	F	37	MT-L
rectum	F	37	MT-L
colon	F	37	MT-L
colon	M	37	MT-L
colon	F	37	MT-H
colon	F	37	MT-L
colon	M	37	MT-L
colon	F	37	MT-L
colon	F	37	MT-L
colon	F	37	MT-L
colon	M	37	MT-L
colon	F	37	MT-L
colon	M	37	MT-H
rectum	F	37	MT-L
colon	M	37	MT-L
colon	M	37	MT-H
colon	F	37	MT-L
colon	F	37	MT-L
colon	M	37	MT-L
colon	F	37	MT-L
colon	M	37	MT-L
colon	F	37	MT-L
colon	F	37	MT-L
colon	F	37	MT-L
colon	F	37	MT-L
colon	F	37	MT-L
rectum	F	37	MT-L
colon	F	37	MT-L htmb
colon	F	37	MT-L
colon	M	37	MT-L
colon	F	37	MT-L
colon	F	37	MT-H
rectum	M	37	MT-L
colon	M	37	MT-L
colon	M	37	MT-L
colon	F	37	MT-L
colon	M	37	MT-L
colon	M	37	MT-L
colon	M	37	MT-L
colon	F	37	MT-L
colon	F	37	MT-L
rectum	M	37	MT-H
colon	M	37	MT-L
colon	F	37	MT-L
colon	F	37	MT-L
rectum	M	37	MT-L
colon	M	37	MT-L
rectum	F	37	MT-L
colon	M	37	MT-L
colon	M	37	MT-L
rectum	F	37	MT-L
rectum	M	37	MT-L
colon	M	37	MT-L
colon	F	37	MT-L
colon	M	37	MT-L
colon	M	37	MT-L
rectum	F	37	MT-L
rectum	F	37	MT-L
rectum	F	37	MT-L
colon	M	37	MT-L
colon	M	37	MT-L
colon	F	37	MT-L
colon	M	37	MT-L
colon	M	37	MT-L
colon	F	37	MT-L
colon	M	37	MT-L
colon	M	37	MT-L
colon	F	37	MT-L
colon	F	37	MT-L
colon	F	37	MT-H
rectum	F	37	MT-L
colon	F	37	MT-L
colon	M	37	MT-L
colon	F	37	MT-L
colon	M	37	MT-L
colon	M	37	MT-L
colon	M	37	MT-L
colon	M	37	MT-L
colon	F	37	MT-L
rectum	M	37	MT-L
colon	F	37	MT-L
colon	M	37	MT-L
colon	F	37	MT-L
rectum	M	37	MT-L
colon	M	37	MT-L
rectum	F	37	MT-L
colon	F	37	MT-L
colon	F	37	MT-L
colon	F	37	MT-L
colon	F	37	MT-L
colon	F	37	MT-L
colon	M	37	MT-L
rectum	M	37	MT-L
colon	M	37	MT-L
colon	F	37	MT-L
colon	M	37	MT-L
colon	M	37	MT-L
colon	F	37	MT-L
colon	F	37	MT-L
rectum	F	37	MT-L
colon	M	37	MT-L
colon	M	37	MT-H
colon	F	37	MT-L
colon	F	37	MT-L
colon	F	37	MT-L
colon	M	37	MT-H
rectum	M	37	MT-L
colon	F	37	MT-L
rectum	F	37	MT-L
rectum	F	37	MT-L
colon	M	37	MT-L
rectum	F	37	MT-L
rectum	F	37	MT-L
colon	F	37	MT-L
colon	F	37	MT-L
colon	F	37	MT-L
rectum	M	37	MT-L
colon	M	37	MT-L
colon	M	37	MT-L
colon	F	37	MT-L
colon	F	37	MT-L
colon	F	37	MT-L
rectum	M	37	MT-L
rectum	M	37	MT-L
rectum	M	37	MT-L
colon	F	37	MT-L
rectum	F	37	MT-L
colon	F	37	MT-L
rectum	F	37	MT-L
colon	M	37	MT-L
rectum	F	37	MT-L
colon	F	37	MT-L
colon	F	37	MT-L
colon	M	37	MT-L
colon	F	37	MT-L
colon	M	37	MT-L
rectum	F	37	MT-L htmb
colon	M	37	MT-L
colon	F	37	MT-L
colon	F	37	MT-L
colon	F	37	MT-L
rectum	F	37	MT-L
colon	F	37	MT-L
colon	M	37	MT-L
colon	F	37	MT-L
colon	F	37	MT-L
colon	M	37	MT-L
rectum	M	37	MT-L
colon	F	37	MT-L
colon	M	37	MT-L
colon	M	37	MT-L
colon	M	37	MT-L
rectum	M	37	MT-L
colon	F	37	MT-L
colon	F	37	MT-H
colon	M	37	MT-L
colon	F	37	MT-L
rectum	M	37	MT-L
colon	F	37	MT-L
colon	M	37	MT-L
colon	M	37	MT-H
colon	M	37	MT-L
colon	F	37	MT-L
colon	M	37	MT-L
colon	M	37	MT-L
colon	F	37	MT-L
colon	M	37	MT-L
rectum	F	37	MT-L
colon	F	37	MT-L
colon	M	37	MT-L
colon	M	37	MT-L
colon	F	37	MT-L
colon	M	37	MT-L
colon	F	37	MT-L
colon	M	37	MT-L htmb
colon	M	37	MT-L
rectum	M	37	MT-L
colon	M	37	MT-L
colon	M	37	MT-L
rectum	M	37	MT-L
colon	M	37	MT-L
colon	M	37	MT-L
colon	M	37	MT-L
rectum	M	37	MT-L
colon	F	37	MT-L
rectum	F	37	MT-L
colon	M	37	MT-L
colon	M	37	MT-L
rectum	F	37	MT-L
colon	F	37	MT-L
colon	M	37	MT-L
colon	M	37	MT-L
colon	F	37	MT-L
colon	F	37	MT-L
colon	F	37	MT-L
colon	F	37	MT-L
colon	M	37	MT-L
colon	M	37	MT-L
colon	M	37	MT-L
colon	M	37	MT-L
colon	M	37	MT-L
colon	M	37	MT-L
colon	F	37	MT-L
colon	F	37	NA
colon	M	37	MT-L
colon	F	37	MT-L
rectum	F	37	MT-L
colon	M	37	MT-L
colon	F	37	MT-L
colon	F	37	MT-L
rectum	M	37	MT-L
rectum	M	37	MT-L
colon	M	37	MT-L
colon	F	38	MT-L
colon	F	38	MT-L
colon	F	38	MT-L
colon	M	38	MT-L
colon	M	38	MT-L
colon	M	38	MT-L
colon	F	38	MT-L
colon	M	38	MT-L
rectum	M	38	MT-L
rectum	M	38	MT-L
colon	M	38	MT-L
colon	M	38	MT-L
colon	F	38	MT-L
colon	M	38	MT-L
colon	M	38	MT-L
colon	F	38	MT-L
colon	M	38	MT-L
colon	F	38	MT-L
rectum	F	38	MT-L
rectum	M	38	MT-L
colon	F	38	MT-L
colon	F	38	MT-L
colon	M	38	MT-L
colon	F	38	MT-L
colon	F	38	MT-L
colon	M	38	MT-L
colon	M	38	MT-L
colon	F	38	MT-L
colon	M	38	MT-L
colon	M	38	MT-L
rectum	M	38	MT-L
colon	M	38	MT-L
colon	F	38	MT-L
colon	F	38	MT-L
colon	M	38	MT-L
colon	M	38	MT-L
colon	F	38	MT-L
rectum	M	38	MT-L
colon	M	38	MT-L
colon	M	38	MT-H
colon	M	38	MT-L
colon	F	38	MT-L
colon	F	38	MT-H
colon	F	38	MT-L
colon	M	38	MT-L
colon	F	38	MT-L
colon	M	38	MT-L
colon	M	38	MT-H
colon	M	38	MT-L
rectum	F	38	MT-L
colon	F	38	MT-L
colon	F	38	MT-L
colon	M	38	MT-L
rectum	M	38	MT-L
colon	F	38	MT-L
colon	F	38	MT-L
colon	M	38	MT-L htmb
colon	M	38	MT-L
rectum	M	38	MT-L
colon	F	38	MT-H
colon	M	38	MT-L
colon	M	38	MT-H
colon	M	38	MT-L
colon	M	38	MT-L
colon	F	38	MT-L
colon	F	38	MT-L
colon	F	38	MT-L
colon	M	38	MT-L
colon	F	38	MT-L
rectum	F	38	MT-L
colon	M	38	MT-L
colon	M	38	MT-L
[truncated: 32,130 more rows]

## Sheet: summary_level (2)
sex	tmb	msi	Assigned
F	58	MSI-H	MT-H
F	43	MSI-H	MT-H
F	80	MSI-H	MT-H
F	26	MSI-H	MT-H
F	36	MSI-H	MT-H
F	46	MSI-H	MT-H
F	55	MSI-H	MT-H
F	36	MSI-H	MT-H
F	18	MSI-H	MT-H
F	34	MSI-H	MT-H
F	35	MSI-H	MT-H
F	34	MSI-H	MT-H
F	43	MSI-H	MT-H
F	58	MSI-H	MT-H
F	52	MSI-H	MT-H
F	64	MSI-H	MT-H
F	48	MSI-H	MT-H
F	22	MSI-H	MT-H
F	27	MSI-H	MT-H
F	70	MSI-H	MT-H
F	58	MSI-H	MT-H
F	40	MSI-H	MT-H
F	32	MSI-H	MT-H
F	60	MSI-H	MT-H
F	24	MSI-H	MT-H
F	60	MSI-H	MT-H
F	51	MSI-H	MT-H
F	35	MSI-H	MT-H
F	52	MSI-H	MT-H
F	32	MSI-H	MT-H
F	23	MSI-H	MT-H
F	35	MSI-H	MT-H
F	22	MSI-H	MT-H
F	43	MSI-H	MT-H
F	72	MSI-H	MT-H
F	45	MSI-H	MT-H
F	49	MSI-H	MT-H
F	35	MSI-H	MT-H
F	26	MSI-H	MT-H
F	63	MSI-H	MT-H
F	50	MSI-H	MT-H
F	78	MSI-H	MT-H
F	54	MSI-H	MT-H
F	70	MSI-H	MT-H
F	56	MSI-H	MT-H
F	43	MSI-H	MT-H
F	39	MSI-H	MT-H
F	51	MSI-H	MT-H
F	25	MSI-H	MT-H
F	53	MSI-H	MT-H
F	63	MSI-H	MT-H
F	40	MSI-H	MT-H
F	24	MSI-H	MT-H
F	53	MSI-H	MT-H
F	90	MSI-H	MT-H
F	31	MSI-H	MT-H
F	45	MSI-H	MT-H
F	33	MSI-H	MT-H
F	57	MSI-H	MT-H
F	61	MSI-H	MT-H
F	27	MSI-H	MT-H
F	53	MSI-H	MT-H
F	57	MSI-H	MT-H
F	47	MSI-H	MT-H
F	30	MSI-H	MT-H
F	32	MSI-H	MT-H
F	53	MSI-H	MT-H
F	43	MSI-H	MT-H
F	30	MSI-H	MT-H
F	46	MSI-H	MT-H
F	46	MSI-H	MT-H
F	39	MSI-H	MT-H
F	70	MSI-H	MT-H
F	18	MSI-H	MT-H
F	53	MSI-H	MT-H
F	43	MSI-H	MT-H
F	65	MSI-H	MT-H
F	29	MSI-H	MT-H
F	28	MSI-H	MT-H
F	18	MSI-H	MT-H
F	153	MSI-H	MT-H
F	75	MSI-H	MT-H
F	34	MSI-H	MT-H
F	39	MSI-H	MT-H
F	53	MSI-H	MT-H
F	45	MSI-H	MT-H
F	70	MSI-H	MT-H
F	37	MSI-H	MT-H
F	61	MSI-H	MT-H
F	69	MSI-H	MT-H
F	57	MSI-H	MT-H
F	49	MSI-H	MT-H
F	17	MSI-H	MT-H
F	29	MSI-H	MT-H
F	28	MSI-H	MT-H
F	49	MSI-H	MT-H
F	46	MSI-H	MT-H
F	60	MSI-H	MT-H
F	60	MSI-H	MT-H
F	17	MSI-H	MT-H
F	34	MSI-H	MT-H
F	50	MSI-H	MT-H
F	83	MSI-H	MT-H
F	18	MSI-H	MT-H
F	73	MSI-H	MT-H
F	76	MSI-H	MT-H
F	44	MSI-H	MT-H
F	41	MSI-H	MT-H
F	43	MSI-H	MT-H
F	48	MSI-H	MT-H
F	54	MSI-H	MT-H
F	88	MSI-H	MT-H
F	49	MSI-H	MT-H
F	31	MSI-H	MT-H
F	22	MSI-H	MT-H
F	28	MSI-H	MT-H
F	59	MSI-H	MT-H
F	85	MSI-H	MT-H
F	46	MSI-H	MT-H
F	19	MSI-H	MT-H
F	38	MSI-H	MT-H
F	45	MSI-H	MT-H
F	36	MSI-H	MT-H
F	15	MSI-H	MT-H
F	38	MSI-H	MT-H
F	17	MSI-H	MT-H
F	49	MSI-H	MT-H
F	85	MSI-H	MT-H
F	25	MSI-H	MT-H
F	43	MSI-H	MT-H
F	72	MSI-H	MT-H
F	34	MSI-H	MT-H
F	54	MSI-H	MT-H
F	54	MSI-H	MT-H
F	38	MSI-H	MT-H
F	42	MSI-H	MT-H
F	45	MSI-H	MT-H
F	46	MSI-H	MT-H
F	33	MSI-H	MT-H
F	64	MSI-H	MT-H
F	67	MSI-H	MT-H
F	35	MSI-H	MT-H
F	38	MSI-H	MT-H
F	65	MSI-H	MT-H
F	78	MSI-H	MT-H
F	62	MSI-H	MT-H
F	13	MSI-H	MT-H
F	66	MSI-H	MT-H
F	50	MSI-H	MT-H
F	62	MSI-H	MT-H
F	35	MSI-H	MT-H
F	58	MSI-H	MT-H
F	59	MSI-H	MT-H
F	56	MSI-H	MT-H
F	31	MSI-H	MT-H
F	22	MSI-H	MT-H
F	44	MSI-H	MT-H
F	55	MSI-H	MT-H
F	97	MSI-H	MT-H
F	53	MSI-H	MT-H
F	43	MSI-H	MT-H
F	28	MSI-H	MT-H
F	47	MSI-H	MT-H
F	41	MSI-H	MT-H
F	51	MSI-H	MT-H
F	59	MSI-H	MT-H
F	66	MSI-H	MT-H
F	46	MSI-H	MT-H
F	58	MSI-H	MT-H
F	63	MSI-H	MT-H
F	40	MSI-H	MT-H
F	29	MSI-H	MT-H
F	45	MSI-H	MT-H
F	32	MSI-H	MT-H
F	173	MSI-H	MT-H
F	59	MSI-H	MT-H
F	48	MSI-H	MT-H
F	36	MSI-H	MT-H
F	58	MSI-H	MT-H
F	67	MSI-H	MT-H
F	37	MSI-H	MT-H
F	23	MSI-H	MT-H
F	37	MSI-H	MT-H
F	51	MSI-H	MT-H
F	56	MSI-H	MT-H
F	52	MSI-H	MT-H
F	181	MSI-H	MT-H
F	31	MSI-H	MT-H
F	811	MSI-H	MT-H
F	40	MSI-H	MT-H
F	92	MSI-H	MT-H
F	16	MSI-H	MT-H
F	53	MSI-H	MT-H
F	53	MSI-H	MT-H
F	43	MSI-H	MT-H
F	61	MSI-H	MT-H
F	55	MSI-H	MT-H
F	20	MSI-H	MT-H
F	35	MSI-H	MT-H
F	42	MSI-H	MT-H
F	61	MSI-H	MT-H
F	341	MSI-H	MT-H
F	68	MSI-H	MT-H
F	54	MSI-H	MT-H
F	63	MSI-H	MT-H
F	70	MSI-H	MT-H
F	89	MSI-H	MT-H
F	79	MSI-H	MT-H
F	44	MSI-H	MT-H
F	48	MSI-H	MT-H
F	60	MSI-H	MT-H
F	35	MSI-H	MT-H
F	44	MSI-H	MT-H
F	38	MSI-H	MT-H
F	35	MSI-H	MT-H
F	18	MSI-H	MT-H
F	23	MSI-H	MT-H
F	34	MSI-H	MT-H
F	53	MSI-H	MT-H
F	64	MSI-H	MT-H
F	50	MSI-H	MT-H
F	31	MSI-H	MT-H
F	24	MSI-H	MT-H
F	94	MSI-H	MT-H
F	76	MSI-H	MT-H
F	51	MSI-H	MT-H
F	31	MSI-H	MT-H
F	50	MSI-H	MT-H
F	20	MSI-H	MT-H
F	45	MSI-H	MT-H
F	28	MSI-H	MT-H
F	71	MSI-H	MT-H
F	46	MSI-H	MT-H
F	40	MSI-H	MT-H
F	55	MSI-H	MT-H
F	20	MSI-H	MT-H
F	45	MSI-H	MT-H
F	51	MSI-H	MT-H
F	67	MSI-H	MT-H
F	47	MSI-H	MT-H
F	78	MSI-H	MT-H
F	18	MSI-H	MT-H
F	25	MSI-H	MT-H
F	39	MSI-H	MT-H
F	48	MSI-H	MT-H
F	163	MSI-H	MT-H
F	30	MSI-H	MT-H
F	78	MSI-H	MT-H
F	61	MSI-H	MT-H
F	64	MSI-H	MT-H
F	38	MSI-H	MT-H
F	28	MSI-H	MT-H
F	43	MSI-H	MT-H
F	80	MSI-H	MT-H
F	58	MSI-H	MT-H
F	34	MSI-H	MT-H
F	20	MSI-H	MT-H
F	38	MSI-H	MT-H
F	61	MSI-H	MT-H
F	31	MSI-H	MT-H
F	37	MSI-H	MT-H
F	47	MSI-H	MT-H
F	74	MSI-H	MT-H
F	109	MSI-H	MT-H
F	69	MSI-H	MT-H
F	31	MSI-H	MT-H
F	56	MSI-H	MT-H
F	49	MSI-H	MT-H
F	56	MSI-H	MT-H
F	59	MSI-H	MT-H
F	39	MSI-H	MT-H
F	57	MSI-H	MT-H
F	41	MSI-H	MT-H
F	36	MSI-H	MT-H
F	41	MSI-H	MT-H
F	44	MSI-H	MT-H
F	35	MSI-H	MT-H
F	39	MSI-H	MT-H
F	54	MSI-H	MT-H
F	24	MSI-H	MT-H
F	51	MSI-H	MT-H
F	50	MSI-H	MT-H
F	54	MSI-H	MT-H
F	58	MSI-H	MT-H
F	43	MSI-H	MT-H
F	35	MSI-H	MT-H
F	31	MSI-H	MT-H
F	57	MSI-H	MT-H
F	50	MSI-H	MT-H
F	35	MSI-H	MT-H
F	64	MSI-H	MT-H
F	97	MSI-H	MT-H
F	35	MSI-H	MT-H
F	70	MSI-H	MT-H
F	42	MSI-H	MT-H
F	168	MSI-H	MT-H
F	64	MSI-H	MT-H
F	49	MSI-H	MT-H
F	72	MSI-H	MT-H
F	53	MSI-H	MT-H
F	36	MSI-H	MT-H
F	55	MSI-H	MT-H
F	30	MSI-H	MT-H
F	104	MSI-H	MT-H
F	48	MSI-H	MT-H
F	18	MSI-H	MT-H
F	64	MSI-H	MT-H
F	41	MSI-H	MT-H
F	68	MSI-H	MT-H
F	29	MSI-H	MT-H
F	46	MSI-H	MT-H
F	50	MSI-H	MT-H
F	39	MSI-H	MT-H
F	33	MSI-H	MT-H
F	66	MSI-H	MT-H
F	52	MSI-H	MT-H
F	30	MSI-H	MT-H
F	48	MSI-H	MT-H
F	64	MSI-H	MT-H
F	60	MSI-H	MT-H
F	43	MSI-H	MT-H
F	44	MSI-H	MT-H
F	95	MSI-H	MT-H
F	24	MSI-H	MT-H
F	30	MSI-H	MT-H
F	96	MSI-H	MT-H
F	42	MSI-H	MT-H
F	44	MSI-H	MT-H
F	15	MSI-H	MT-H
F	34	MSI-H	MT-H
F	51	MSI-H	MT-H
F	30	MSI-H	MT-H
F	108	MSI-H	MT-H
F	36	MSI-H	MT-H
F	40	MSI-H	MT-H
F	35	MSI-H	MT-H
F	18	MSI-H	MT-H
F	41	MSI-H	MT-H
F	57	MSI-H	MT-H
F	32	MSI-H	MT-H
F	110	MSI-H	MT-H
F	35	MSI-H	MT-H
F	40	MSI-H	MT-H
F	25	MSI-H	MT-H
F	43	MSI-H	MT-H
F	79	MSI-H	MT-H
F	44	MSI-H	MT-H
F	54	MSI-H	MT-H
F	64	MSI-H	MT-H
F	48	MSI-H	MT-H
F	89	MSI-H	MT-H
F	34	MSI-H	MT-H
F	67	MSI-H	MT-H
F	76	MSI-H	MT-H
F	40	MSI-H	MT-H
F	40	MSI-H	MT-H
F	49	MSI-H	MT-H
F	40	MSI-H	MT-H
F	50	MSI-H	MT-H
F	36	MSI-H	MT-H
F	60	MSI-H	MT-H
F	87	MSI-H	MT-H
F	40	MSI-H	MT-H
F	46	MSI-H	MT-H
F	21	MSI-H	MT-H
F	35	MSI-H	MT-H
F	21	MSI-H	MT-H
F	16	MSI-H	MT-H
F	29	MSI-H	MT-H
F	29	MSI-H	MT-H
F	34	MSI-H	MT-H
F	67	MSI-H	MT-H
F	41	MSI-H	MT-H
F	34	MSI-H	MT-H
F	30	MSI-H	MT-H
F	35	MSI-H	MT-H
F	39	MSI-H	MT-H
F	55	MSI-H	MT-H
F	64	MSI-H	MT-H
F	37	MSI-H	MT-H
F	37	MSI-H	MT-H
F	45	MSI-H	MT-H
F	28	MSI-H	MT-H
F	17	MSI-H	MT-H
F	37	MSI-H	MT-H
F	58	MSI-H	MT-H
F	51	MSI-H	MT-H
F	19	MSI-H	MT-H
F	50	MSI-H	MT-H
F	50	MSI-H	MT-H
F	39	MSI-H	MT-H
F	37	MSI-H	MT-H
F	42	MSI-H	MT-H
F	49	MSI-H	MT-H
F	33	MSI-H	MT-H
F	36	MSI-H	MT-H
F	27	MSI-H	MT-H
F	48	MSI-H	MT-H
F	59	MSI-H	MT-H
F	112	MSI-H	MT-H
F	93	MSI-H	MT-H
F	105	MSI-H	MT-H
F	54	MSI-H	MT-H
F	24	MSI-H	MT-H
F	48	MSI-H	MT-H
F	58	MSI-H	MT-H
F	98	MSI-H	MT-H
F	57	MSI-H	MT-H
F	24	MSI-H	MT-H
F	77	MSI-H	MT-H
F	41	MSI-H	MT-H
F	145	MSI-H	MT-H
F	53	MSI-H	MT-H
F	56	MSI-H	MT-H
F	68	MSI-H	MT-H
F	46	MSI-H	MT-H
F	27	MSI-H	MT-H
F	45	MSI-H	MT-H
F	37	MSI-H	MT-H
F	101	MSI-H	MT-H
F	63	MSI-H	MT-H
F	29	MSI-H	MT-H
F	75	MSI-H	MT-H
F	31	MSI-H	MT-H
F	NA	MSI-H	MT-H
F	80	MSI-H	MT-H
F	45	MSI-H	MT-H
F	53	MSI-H	MT-H
F	50	MSI-H	MT-H
F	17	MSI-H	MT-H
F	64	MSI-H	MT-H
F	50	MSI-H	MT-H
F	39	MSI-H	MT-H
F	57	MSI-H	MT-H
F	150	MSI-H	MT-H
F	18	MSI-H	MT-H
F	20	MSI-H	MT-H
F	48	MSI-H	MT-H
F	44	MSI-H	MT-H
F	38	MSI-H	MT-H
F	94	MSI-H	MT-H
F	68	MSI-H	MT-H
F	28	MSI-H	MT-H
F	53	MSI-H	MT-H
F	40	MSI-H	MT-H
F	21	MSI-H	MT-H
F	32	MSI-H	MT-H
F	39	MSI-H	MT-H
F	28	MSI-H	MT-H
F	38	MSI-H	MT-H
F	495	MSI-H	MT-H
F	46	MSI-H	MT-H
F	39	MSI-H	MT-H
F	83	MSI-H	MT-H
F	57	MSI-H	MT-H
F	45	MSI-H	MT-H
F	61	MSI-H	MT-H
F	50	MSI-H	MT-H
F	37	MSI-H	MT-H
F	30	MSI-H	MT-H
F	45	MSI-H	MT-H
F	79	MSI-H	MT-H
F	55	MSI-H	MT-H
F	21	MSI-H	MT-H
F	44	MSI-H	MT-H
F	23	MSI-H	MT-H
F	49	MSI-H	MT-H
F	44	MSI-H	MT-H
F	56	MSI-H	MT-H
F	60	MSI-H	MT-H
F	34	MSI-H	MT-H
F	38	MSI-H	MT-H
F	37	MSI-H	MT-H
F	43	MSI-H	MT-H
F	61	MSI-H	MT-H
F	44	MSI-H	MT-H
F	115	MSI-H	MT-H
F	31	MSI-H	MT-H
F	19	MSI-H	MT-H
F	55	MSI-H	MT-H
F	71	MSI-H	MT-H
F	82	MSI-H	MT-H
F	19	MSI-H	MT-H
F	28	MSI-H	MT-H
F	47	MSI-H	MT-H
F	40	MSI-H	MT-H
F	39	MSI-H	MT-H
F	36	MSI-H	MT-H
F	64	MSI-H	MT-H
F	166	MSI-H	MT-H
F	32	MSI-H	MT-H
F	329	MSI-H	MT-H
F	33	MSI-H	MT-H
F	30	MSI-H	MT-H
F	41	MSI-H	MT-H
F	24	MSI-H	MT-H
F	29	MSI-H	MT-H
F	26	MSI-H	MT-H
F	143	MSI-H	MT-H
F	20	MSI-H	MT-H
F	93	MSI-H	MT-H
F	41	MSI-H	MT-H
F	45	MSI-H	MT-H
F	110	MSI-H	MT-H
F	40	MSI-H	MT-H
F	40	MSI-H	MT-H
F	53	MSI-H	MT-H
F	121	MSI-H	MT-H
F	45	MSI-H	MT-H
F	50	MSI-H	MT-H
F	28	MSI-H	MT-H
F	50	MSI-H	MT-H
F	81	MSI-H	MT-H
F	32	MSI-H	MT-H
F	58	MSI-H	MT-H
F	32	MSI-H	MT-H
F	72	MSI-H	MT-H
F	38	MSI-H	MT-H
F	32	MSI-H	MT-H
F	29	MSI-H	MT-H
F	31	MSI-H	MT-H
F	38	MSI-H	MT-H
F	31	MSI-H	MT-H
F	38	MSI-H	MT-H
F	60	MSI-H	MT-H
F	24	MSI-H	MT-H
F	28	MSI-H	MT-H
F	183	MSI-H	MT-H
F	48	MSI-H	MT-H
F	56	MSI-H	MT-H
F	35	MSI-H	MT-H
F	39	MSI-H	MT-H
F	56	MSI-H	MT-H
F	78	MSI-H	MT-H
F	42	MSI-H	MT-H
F	24	MSI-H	MT-H
F	61	MSI-H	MT-H
F	57	MSI-H	MT-H
F	50	MSI-H	MT-H
F	253	MSI-H	MT-H
F	70	MSI-H	MT-H
F	103	MSI-H	MT-H
F	43	MSI-H	MT-H
F	55	MSI-H	MT-H
F	19	MSI-H	MT-H
F	97	MSI-H	MT-H
F	127	MSI-H	MT-H
F	34	MSI-H	MT-H
F	39	MSI-H	MT-H
F	43	MSI-H	MT-H
F	28	MSI-H	MT-H
F	44	MSI-H	MT-H
F	38	MSI-H	MT-H
F	39	MSI-H	MT-H
F	35	MSI-H	MT-H
F	23	MSI-H	MT-H
F	65	MSI-H	MT-H
F	24	MSI-H	MT-H
F	30	MSI-H	MT-H
F	50	MSI-H	MT-H
F	43	MSI-H	MT-H
F	43	MSI-H	MT-H
F	50	MSI-H	MT-H
F	44	MSI-H	MT-H
F	50	MSI-H	MT-H
F	29	MSI-H	MT-H
F	35	MSI-H	MT-H
F	58	MSI-H	MT-H
F	20	MSI-H	MT-H
F	73	MSI-H	MT-H
F	53	MSI-H	MT-H
F	84	MSI-H	MT-H
F	45	MSI-H	MT-H
F	31	MSI-H	MT-H
F	50	MSI-H	MT-H
F	79	MSI-H	MT-H
F	66	MSI-H	MT-H
F	35	MSI-H	MT-H
F	56	MSI-H	MT-H
F	41	MSI-H	MT-H
F	59	MSI-H	MT-H
F	179	MSI-H	MT-H
F	52	MSI-H	MT-H
F	69	MSI-H	MT-H
F	56	MSI-H	MT-H
F	21	MSI-H	MT-H
F	60	MSI-H	MT-H
F	51	MSI-H	MT-H
F	55	MSI-H	MT-H
F	44	MSI-H	MT-H
F	41	MSI-H	MT-H
F	39	MSI-H	MT-H
F	69	MSI-H	MT-H
F	64	MSI-H	MT-H
F	79	MSI-H	MT-H
F	38	MSI-H	MT-H
F	58	MSI-H	MT-H
F	60	MSI-H	MT-H
F	67	MSI-H	MT-H
F	36	MSI-H	MT-H
F	67	MSI-H	MT-H
F	38	MSI-H	MT-H
F	68	MSI-H	MT-H
F	63	MSI-H	MT-H
F	45	MSI-H	MT-H
F	31	MSI-H	MT-H
F	49	MSI-H	MT-H
F	16	MSI-H	MT-H
F	36	MSI-H	MT-H
F	29	MSI-H	MT-H
F	52	MSI-H	MT-H
F	356	MSI-H	MT-H
F	31	MSI-H	MT-H
F	39	MSI-H	MT-H
F	40	MSI-H	MT-H
F	58	MSI-H	MT-H
F	8	MSI-H	MT-H
F	64	MSI-H	MT-H
F	60	MSI-H	MT-H
F	70	MSI-H	MT-H
F	30	MSI-H	MT-H
F	20	MSI-H	MT-H
F	68	MSI-H	MT-H
F	74	MSI-H	MT-H
F	43	MSI-H	MT-H
F	25	MSI-H	MT-H
F	108	MSI-H	MT-H
F	205	MSI-H	MT-H
F	31	MSI-H	MT-H
F	58	MSI-H	MT-H
F	35	MSI-H	MT-H
F	72	MSI-H	MT-H
F	74	MSI-H	MT-H
F	85	MSI-H	MT-H
F	44	MSI-H	MT-H
F	31	MSI-H	MT-H
F	51	MSI-H	MT-H
F	48	MSI-H	MT-H
F	48	MSI-H	MT-H
F	109	MSI-H	MT-H
F	78	MSI-H	MT-H
F	80	MSI-H	MT-H
F	76	MSI-H	MT-H
F	128	MSI-H	MT-H
F	19	MSI-H	MT-H
F	54	MSI-H	MT-H
F	41	MSI-H	MT-H
F	41	MSI-H	MT-H
F	71	MSI-H	MT-H
F	44	MSI-H	MT-H
F	64	MSI-H	MT-H
F	30	MSI-H	MT-H
F	23	MSI-H	MT-H
F	25	MSI-H	MT-H
F	57	MSI-H	MT-H
F	81	MSI-H	MT-H
F	49	MSI-H	MT-H
F	33	MSI-H	MT-H
F	31	MSI-H	MT-H
F	61	MSI-H	MT-H
F	65	MSI-H	MT-H
F	58	MSI-H	MT-H
F	53	MSI-H	MT-H
F	51	MSI-H	MT-H
F	22	MSI-H	MT-H
F	45	MSI-H	MT-H
F	38	MSI-H	MT-H
F	44	MSI-H	MT-H
F	71	MSI-H	MT-H
F	49	MSI-H	MT-H
F	74	MSI-H	MT-H
F	31	MSI-H	MT-H
F	20	MSI-H	MT-H
F	33	MSI-H	MT-H
F	37	MSI-H	MT-H
F	74	MSI-H	MT-H
F	84	MSI-H	MT-H
F	59	MSI-H	MT-H
F	45	MSI-H	MT-H
F	35	MSI-H	MT-H
F	38	MSI-H	MT-H
F	58	MSI-H	MT-H
F	30	MSI-H	MT-H
F	32	MSI-H	MT-H
F	28	MSI-H	MT-H
F	55	MSI-H	MT-H
F	14	MSI-H	MT-H
F	39	MSI-H	MT-H
F	80	MSI-H	MT-H
F	74	MSI-H	MT-H
F	66	MSI-H	MT-H
F	41	MSI-H	MT-H
F	63	MSI-H	MT-H
F	42	MSI-H	MT-H
F	35	MSI-H	MT-H
F	22	MSI-H	MT-H
F	56	MSI-H	MT-H
F	47	MSI-H	MT-H
F	37	MSI-H	MT-H
F	53	MSI-H	MT-H
F	51	MSI-H	MT-H
F	62	MSI-H	MT-H
F	53	MSI-H	MT-H
F	46	MSI-H	MT-H
F	31	MSI-H	MT-H
F	54	MSI-H	MT-H
F	30	MSI-H	MT-H
F	40	MSI-H	MT-H
F	30	MSI-H	MT-H
F	107	MSI-H	MT-H
F	39	MSI-H	MT-H
F	78	MSI-H	MT-H
F	118	MSI-H	MT-H
F	54	MSI-H	MT-H
F	45	MSI-H	MT-H
F	21	MSI-H	MT-H
F	40	MSI-H	MT-H
F	61	MSI-H	MT-H
F	19	MSI-H	MT-H
F	57	MSI-H	MT-H
F	45	MSI-H	MT-H
F	43	MSI-H	MT-H
F	51	MSI-H	MT-H
F	44	MSI-H	MT-H
F	39	MSI-H	MT-H
F	81	MSI-H	MT-H
F	46	MSI-H	MT-H
F	24	MSI-H	MT-H
F	24	MSI-H	MT-H
F	50	MSI-H	MT-H
F	63	MSI-H	MT-H
F	41	MSI-H	MT-H
F	43	MSI-H	MT-H
F	38	MSI-H	MT-H
F	22	MSI-H	MT-H
F	34	MSI-H	MT-H
F	71	MSI-H	MT-H
F	35	MSI-H	MT-H
F	49	MSI-H	MT-H
F	44	MSI-H	MT-H
F	16	MSI-H	MT-H
F	41	MSI-H	MT-H
F	19	NA	MT-H
F	42	NA	MT-H
F	37	NA	MT-H
F	72	NA	MT-H
F	21	NA	MT-H
F	21	NA	MT-H
F	70	NA	MT-H
F	65	NA	MT-H
F	38	NA	MT-H
F	43	NA	MT-H
F	32	NA	MT-H
F	34	NA	MT-H
F	40	NA	MT-H
F	46	NA	MT-H
F	48	NA	MT-H
F	56	NA	MT-H
F	70	NA	MT-H
F	17	NA	MT-H
F	84	NA	MT-H
F	69	NA	MT-H
F	42	NA	MT-H
F	56	NA	MT-H
F	21	NA	MT-H
F	74	NA	MT-H
F	46	NA	MT-H
F	71	NA	MT-H
F	46	NA	MT-H
F	50	NA	MT-H
F	21	NA	MT-H
F	46	NA	MT-H
F	19	NA	MT-H
F	86	NA	MT-H
F	70	NA	MT-H
F	61	NA	MT-H
F	34	NA	MT-H
F	28	NA	MT-H
F	71	NA	MT-H
F	31	NA	MT-H
F	84	NA	MT-H
F	18	NA	MT-H
F	58	NA	MT-H
F	40	NA	MT-H
F	53	NA	MT-H
F	41	NA	MT-H
F	20	NA	MT-H
F	28	NA	MT-H
F	39	NA	MT-H
F	32	NA	MT-H
F	43	NA	MT-H
F	71	NA	MT-H
F	37	NA	MT-H
F	55	NA	MT-H
F	23	NA	MT-H
F	61	NA	MT-H
F	74	NA	MT-H
F	43	NA	MT-H
F	62	NA	MT-H
F	26	NA	MT-H
F	43	NA	MT-H
F	20	NA	MT-H
F	78	NA	MT-H
F	21	NA	MT-H
F	57	NA	MT-H
F	44	NA	MT-H
F	47	NA	MT-H
F	96	NA	MT-H
F	18	NA	MT-H
F	69	NA	MT-H
F	18	NA	MT-H
F	19	NA	MT-H
F	5	MSS	MT-L
F	3	MSS	MT-L
F	4	MSS	MT-L
F	4	MSS	MT-L
F	2	MSS	MT-L
F	8	MSS	MT-L
F	3	MSS	MT-L
F	4	MSS	MT-L
F	5	MSS	MT-L
F	9	MSS	MT-L
F	4	MSS	MT-L
F	4	MSS	MT-L
F	2	MSS	MT-L
F	4	MSS	MT-L
F	1	MSS	MT-L
F	8	MSS	MT-L
F	3	MSS	MT-L
F	8	MSS	MT-L
F	3	MSS	MT-L
F	1	MSS	MT-L
F	1	MSS	MT-L
F	2	MSS	MT-L
F	4	MSS	MT-L
F	1	MSS	MT-L
F	3	MSS	MT-L
F	4	MSS	MT-L
F	2	MSS	MT-L
F	6	MSS	MT-L
F	2	MSS	MT-L
F	4	MSS	MT-L
F	10	MSS	MT-L
F	5	MSS	MT-L
F	3	MSS	MT-L
F	3	MSS	MT-L
F	4	MSS	MT-L
F	6	MSS	MT-L
F	3	MSS	MT-L
F	5	MSS	MT-L
F	9	MSS	MT-L
F	4	MSS	MT-L
F	3	MSS	MT-L
F	5	MSS	MT-L
F	3	MSS	MT-L
F	9	MSS	MT-L
F	14	MSS	MT-L
F	8	MSS	MT-L
F	2	MSS	MT-L
F	4	MSS	MT-L
F	1	MSS	MT-L
F	4	MSS	MT-L
F	1	MSS	MT-L
F	5	MSS	MT-L
F	3	MSS	MT-L
F	5	MSS	MT-L
F	1	MSS	MT-L
F	4	MSS	MT-L
F	0	MSS	MT-L
F	5	MSS	MT-L
F	3	MSS	MT-L
F	0	MSS	MT-L
F	1	MSS	MT-L
F	5	MSS	MT-L
F	3	MSS	MT-L
F	3	MSS	MT-L
F	6	MSS	MT-L
F	2	MSS	MT-L
F	2	MSS	MT-L
F	4	MSS	MT-L
F	2	MSS	MT-L
F	8	MSS	MT-L
F	5	MSS	MT-L
F	3	MSS	MT-L
F	4	MSS	MT-L
F	2	MSS	MT-L
F	1	MSS	MT-L
F	1	MSS	MT-L
F	6	MSS	MT-L
F	0	MSS	MT-L
F	6	MSS	MT-L
F	3	MSS	MT-L
F	3	MSS	MT-L
F	3	MSS	MT-L
F	5	MSS	MT-L
F	6	MSS	MT-L
F	1	MSS	MT-L
F	5	MSS	MT-L
F	8	MSS	MT-L
F	4	MSS	MT-L
F	1	MSS	MT-L
F	3	MSS	MT-L
F	3	MSS	MT-L
F	6	MSS	MT-L
F	6	MSS	MT-L
F	3	MSS	MT-L
F	0	MSS	MT-L
F	5	MSS	MT-L
F	4	MSS	MT-L
F	5	MSS	MT-L
F	4	MSS	MT-L
F	4	MSS	MT-L
F	5	MSS	MT-L
F	5	MSS	MT-L
F	3	MSS	MT-L
F	1	MSS	MT-L
F	0	MSS	MT-L
F	3	MSS	MT-L
F	4	MSS	MT-L
F	5	MSS	MT-L
F	3	MSS	MT-L
F	5	MSS	MT-L
F	3	MSS	MT-L
F	0	MSS	MT-L
F	1	MSS	MT-L
F	4	MSS	MT-L
F	6	MSS	MT-L
F	4	MSS	MT-L
F	6	MSS	MT-L
F	2	MSS	MT-L
F	2	MSS	MT-L
F	4	MSS	MT-L
F	14	MSS	MT-L
F	5	MSS	MT-L
F	2	MSS	MT-L
F	6	MSS	MT-L
F	12	MSS	MT-L
F	2	MSS	MT-L
F	4	MSS	MT-L
F	1	MSS	MT-L
F	3	MSS	MT-L
F	6	MSS	MT-L
F	2	MSS	MT-L
F	4	MSS	MT-L
F	8	MSS	MT-L
F	4	MSS	MT-L
F	4	MSS	MT-L
F	6	MSS	MT-L
F	3	MSS	MT-L
F	7	MSS	MT-L
F	3	MSS	MT-L
F	3	MSS	MT-L
F	4	MSS	MT-L
F	2	MSS	MT-L
F	3	MSS	MT-L
F	3	MSS	MT-L
F	7	MSS	MT-L
F	5	MSS	MT-L
F	3	MSS	MT-L
F	5	MSS	MT-L
F	3	MSS	MT-L
F	0	MSS	MT-L
F	3	MSS	MT-L
F	4	MSS	MT-L
F	3	MSS	MT-L
F	1	MSS	MT-L
F	0	MSS	MT-L
F	3	MSS	MT-L
F	5	MSS	MT-L
F	2	MSS	MT-L
F	3	MSS	MT-L
F	9	MSS	MT-L
F	2	MSS	MT-L
F	4	MSS	MT-L
F	2	MSS	MT-L
F	7	MSS	MT-L
F	2	MSS	MT-L
F	1	MSS	MT-L
F	7	MSS	MT-L
F	6	MSS	MT-L
F	8	MSS	MT-L
F	5	MSS	MT-L
F	12	MSS	MT-L
F	1	MSS	MT-L
F	1	MSS	MT-L
F	4	MSS	MT-L
F	6	MSS	MT-L
F	5	MSS	MT-L
F	10	MSS	MT-L
F	3	MSS	MT-L
F	3	MSS	MT-L
F	6	MSS	MT-L
F	1	MSS	MT-L
F	8	MSS	MT-L
F	4	MSS	MT-L
F	6	MSS	MT-L
F	0	MSS	MT-L
F	5	MSS	MT-L
F	5	MSS	MT-L
F	3	MSS	MT-L
F	5	MSS	MT-L
F	3	MSS	MT-L
F	1	MSS	MT-L
F	1	MSS	MT-L
F	3	MSS	MT-L
F	4	MSS	MT-L
F	1	MSS	MT-L
F	1	MSS	MT-L
F	10	MSS	MT-L
F	3	MSS	MT-L
F	5	MSS	MT-L
F	3	MSS	MT-L
F	5	MSS	MT-L
F	3	MSS	MT-L
F	4	MSS	MT-L
F	6	MSS	MT-L
F	3	MSS	MT-L
F	3	MSS	MT-L
F	3	MSS	MT-L
F	10	MSS	MT-L
F	2	MSS	MT-L
F	3	MSS	MT-L
F	3	MSS	MT-L
F	3	MSS	MT-L
F	8	MSS	MT-L
F	10	MSS	MT-L
F	0	MSS	MT-L
F	6	MSS	MT-L
F	5	MSS	MT-L
F	6	MSS	MT-L
F	4	MSS	MT-L
F	7	MSS	MT-L
F	0	MSS	MT-L
F	4	MSS	MT-L
F	2	MSS	MT-L
F	0	MSS	MT-L
F	1	MSS	MT-L
F	10	MSS	MT-L
F	3	MSS	MT-L
F	5	MSS	MT-L
F	4	MSS	MT-L
F	7	MSS	MT-L
F	2	MSS	MT-L
F	10	MSS	MT-L
F	6	MSS	MT-L
F	1	MSS	MT-L
F	3	MSS	MT-L
F	11	MSS	MT-L
F	7	MSS	MT-L
F	3	MSS	MT-L
F	0	MSS	MT-L
F	4	MSS	MT-L
F	1	MSS	MT-L
F	5	MSS	MT-L
F	4	MSS	MT-L
F	9	MSS	MT-L
F	3	MSS	MT-L
F	6	MSS	MT-L
F	1	MSS	MT-L
F	3	MSS	MT-L
F	4	MSS	MT-L
F	10	MSS	MT-L
F	5	MSS	MT-L
F	3	MSS	MT-L
F	3	MSS	MT-L
F	4	MSS	MT-L
F	4	MSS	MT-L
F	2	MSS	MT-L
F	8	MSS	MT-L
F	3	MSS	MT-L
F	1	MSS	MT-L
F	3	MSS	MT-L
F	1	MSS	MT-L
F	6	MSS	MT-L
F	8	MSS	MT-L
F	3	MSS	MT-L
F	9	MSS	MT-L
F	1	MSS	MT-L
F	3	MSS	MT-L
F	5	MSS	MT-L
F	8	MSS	MT-L
F	6	MSS	MT-L
F	8	MSS	MT-L
F	4	MSS	MT-L
F	6	MSS	MT-L
F	7	MSS	MT-L
F	4	MSS	MT-L
F	4	MSS	MT-L
F	10	MSS	MT-L
F	4	MSS	MT-L
F	3	MSS	MT-L
F	5	MSS	MT-L
F	8	MSS	MT-L
F	0	MSS	MT-L
F	4	MSS	MT-L
F	3	MSS	MT-L
F	3	MSS	MT-L
F	3	MSS	MT-L
F	3	MSS	MT-L
F	5	MSS	MT-L
F	6	MSS	MT-L
F	2	MSS	MT-L
F	0	MSS	MT-L
F	4	MSS	MT-L
F	1	MSS	MT-L
F	1	MSS	MT-L
F	4	MSS	MT-L
F	0	MSS	MT-L
F	3	MSS	MT-L
F	0	MSS	MT-L
F	1	MSS	MT-L
F	4	MSS	MT-L
F	0	MSS	MT-L
F	4	MSS	MT-L
F	3	MSS	MT-L
F	8	MSS	MT-L
F	3	MSS	MT-L
F	5	MSS	MT-L
F	3	MSS	MT-L
F	5	MSS	MT-L
F	6	MSS	MT-L
F	1	MSS	MT-L
F	4	MSS	MT-L
F	4	MSS	MT-L
F	4	MSS	MT-L
F	3	MSS	MT-L
F	1	MSS	MT-L
F	6	MSS	MT-L
F	3	MSS	MT-L
F	10	MSS	MT-L
F	3	MSS	MT-L
F	0	MSS	MT-L
F	4	MSS	MT-L
F	2	MSS	MT-L
F	0	MSS	MT-L
F	1	MSS	MT-L
F	2	MSS	MT-L
F	3	MSS	MT-L
F	4	MSS	MT-L
F	4	MSS	MT-L
F	10	MSS	MT-L
F	1	MSS	MT-L
F	5	MSS	MT-L
F	4	MSS	MT-L
F	4	MSS	MT-L
F	6	MSS	MT-L
F	3	MSS	MT-L
F	4	MSS	MT-L
F	3	MSS	MT-L
F	6	MSS	MT-L
F	3	MSS	MT-L
F	6	MSS	MT-L
F	1	MSS	MT-L
F	4	MSS	MT-L
F	3	MSS	MT-L
F	3	MSS	MT-L
F	1	MSS	MT-L
F	3	MSS	MT-L
F	5	MSS	MT-L
F	1	MSS	MT-L
F	2	MSS	MT-L
F	1	MSS	MT-L
F	2	MSS	MT-L
F	3	MSS	MT-L
F	3	MSS	MT-L
F	10	MSS	MT-L
F	5	MSS	MT-L
F	11	MSS	MT-L
F	0	MSS	MT-L
F	3	MSS	MT-L
F	1	MSS	MT-L
F	3	MSS	MT-L
F	3	MSS	MT-L
F	2	MSS	MT-L
F	5	MSS	MT-L
F	5	MSS	MT-L
F	9	MSS	MT-L
F	3	MSS	MT-L
F	4	MSS	MT-L
F	0	MSS	MT-L
F	2	MSS	MT-L
F	6	MSS	MT-L
F	0	MSS	MT-L
F	3	MSS	MT-L
F	4	MSS	MT-L
F	4	MSS	MT-L
F	6	MSS	MT-L
F	6	MSS	MT-L
F	3	MSS	MT-L
F	8	MSS	MT-L
F	4	MSS	MT-L
F	4	MSS	MT-L
F	4	MSS	MT-L
F	5	MSS	MT-L
F	3	MSS	MT-L
F	1	MSS	MT-L
F	3	MSS	MT-L
F	4	MSS	MT-L
F	3	MSS	MT-L
F	5	MSS	MT-L
F	7	MSS	MT-L
F	5	MSS	MT-L
F	0	MSS	MT-L
F	3	MSS	MT-L
F	2	MSS	MT-L
F	6	MSS	MT-L
F	3	MSS	MT-L
F	4	MSS	MT-L
F	5	MSS	MT-L
F	4	MSS	MT-L
F	3	MSS	MT-L
F	5	MSS	MT-L
F	5	MSS	MT-L
F	3	MSS	MT-L
F	4	MSS	MT-L
F	3	MSS	MT-L
F	3	MSS	MT-L
F	3	MSS	MT-L
F	4	MSS	MT-L
F	3	MSS	MT-L
F	6	MSS	MT-L
F	5	MSS	MT-L
F	2	MSS	MT-L
F	3	MSS	MT-L
F	3	MSS	MT-L
F	1	MSS	MT-L
F	4	MSS	MT-L
F	10	MSS	MT-L
F	5	MSS	MT-L
F	3	MSS	MT-L
F	1	MSS	MT-L
F	3	MSS	MT-L
F	2	MSS	MT-L
F	1	MSS	MT-L
F	2	MSS	MT-L
F	1	MSS	MT-L
F	3	MSS	MT-L
F	3	MSS	MT-L
F	1	MSS	MT-L
F	9	MSS	MT-L
F	3	MSS	MT-L
F	3	MSS	MT-L
F	5	MSS	MT-L
F	2	MSS	MT-L
F	2	MSS	MT-L
F	4	MSS	MT-L
F	6	MSS	MT-L
F	10	MSS	MT-L
F	0	MSS	MT-L
F	1	MSS	MT-L
F	3	MSS	MT-L
F	3	MSS	MT-L
F	6	MSS	MT-L
F	3	MSS	MT-L
F	1	MSS	MT-L
F	3	MSS	MT-L
F	11	MSS	MT-L
F	6	MSS	MT-L
F	3	MSS	MT-L
F	4	MSS	MT-L
F	3	MSS	MT-L
F	3	MSS	MT-L
F	4	MSS	MT-L
F	2	MSS	MT-L
F	4	MSS	MT-L
F	5	MSS	MT-L
F	8	MSS	MT-L
F	3	MSS	MT-L
F	5	MSS	MT-L
F	4	MSS	MT-L
F	4	MSS	MT-L
F	10	MSS	MT-L
F	3	MSS	MT-L
F	3	MSS	MT-L
F	3	MSS	MT-L
F	8	MSS	MT-L
F	1	MSS	MT-L
F	2	MSS	MT-L
F	5	MSS	MT-L
F	1	MSS	MT-L
F	5	MSS	MT-L
F	0	MSS	MT-L
F	4	MSS	MT-L
F	8	MSS	MT-L
F	1	MSS	MT-L
F	8	MSS	MT-L
F	6	MSS	MT-L
F	3	MSS	MT-L
F	2	MSS	MT-L
F	4	MSS	MT-L
F	0	MSS	MT-L
F	3	MSS	MT-L
F	3	MSS	MT-L
F	0	MSS	MT-L
F	0	MSS	MT-L
F	11	MSS	MT-L
F	5	MSS	MT-L
F	5	MSS	MT-L
F	3	MSS	MT-L
F	5	MSS	MT-L
F	0	MSS	MT-L
F	1	MSS	MT-L
F	5	MSS	MT-L
F	3	MSS	MT-L
F	6	MSS	MT-L
F	5	MSS	MT-L
F	0	MSS	MT-L
F	3	MSS	MT-L
F	2	MSS	MT-L
F	3	MSS	MT-L
F	6	MSS	MT-L
F	3	MSS	MT-L
F	1	MSS	MT-L
F	3	MSS	MT-L
F	1	MSS	MT-L
F	8	MSS	MT-L
F	4	MSS	MT-L
F	3	MSS	MT-L
F	5	MSS	MT-L
F	0	MSS	MT-L
F	3	MSS	MT-L
F	6	MSS	MT-L
F	5	MSS	MT-L
F	5	MSS	MT-L
F	3	MSS	MT-L
F	4	MSS	MT-L
F	3	MSS	MT-L
F	10	MSS	MT-L
F	7	MSS	MT-L
F	3	MSS	MT-L
F	6	MSS	MT-L
F	1	MSS	MT-L
F	4	MSS	MT-L
F	3	MSS	MT-L
F	1	MSS	MT-L
F	5	MSS	MT-L
F	3	MSS	MT-L
F	2	MSS	MT-L
F	3	MSS	MT-L
F	9	MSS	MT-L
F	3	MSS	MT-L
F	5	MSS	MT-L
F	3	MSS	MT-L
F	3	MSS	MT-L
F	8	MSS	MT-L
F	3	MSS	MT-L
F	3	MSS	MT-L
F	9	MSS	MT-L
F	4	MSS	MT-L
F	1	MSS	MT-L
F	10	MSS	MT-L
F	1	MSS	MT-L
F	2	MSS	MT-L
F	1	MSS	MT-L
F	4	MSS	MT-L
F	1	MSS	MT-L
F	1	MSS	MT-L
F	5	MSS	MT-L
F	5	MSS	MT-L
F	3	MSS	MT-L
F	6	MSS	MT-L
F	4	MSS	MT-L
F	3	MSS	MT-L
F	4	MSS	MT-L
F	5	MSS	MT-L
F	10	MSS	MT-L
F	11	MSS	MT-L
F	0	MSS	MT-L
F	4	MSS	MT-L
F	3	MSS	MT-L
F	9	MSS	MT-L
F	8	MSS	MT-L
F	4	MSS	MT-L
F	4	MSS	MT-L
F	10	MSS	MT-L
F	3	MSS	MT-L
F	6	MSS	MT-L
F	6	MSS	MT-L
F	3	MSS	MT-L
F	4	MSS	MT-L
F	3	MSS	MT-L
F	5	MSS	MT-L
F	8	MSS	MT-L
F	3	MSS	MT-L
F	1	MSS	MT-L
F	2	MSS	MT-L
F	3	MSS	MT-L
F	1	MSS	MT-L
F	9	MSS	MT-L
F	4	MSS	MT-L
F	7	MSS	MT-L
F	4	MSS	MT-L
F	5	MSS	MT-L
F	1	MSS	MT-L
F	5	MSS	MT-L
F	3	MSS	MT-L
F	1	MSS	MT-L
F	2	MSS	MT-L
F	2	MSS	MT-L
F	2	MSS	MT-L
F	3	MSS	MT-L
F	8	MSS	MT-L
F	8	MSS	MT-L
F	1	MSS	MT-L
F	4	MSS	MT-L
F	4	MSS	MT-L
F	2	MSS	MT-L
F	9	MSS	MT-L
F	6	MSS	MT-L
F	4	MSS	MT-L
F	8	MSS	MT-L
F	1	MSS	MT-L
F	6	MSS	MT-L
F	1	MSS	MT-L
F	1	MSS	MT-L
F	6	MSS	MT-L
F	9	MSS	MT-L
F	6	MSS	MT-L
F	10	MSS	MT-L
F	11	MSS	MT-L
F	3	MSS	MT-L
F	13	MSS	MT-L
F	6	MSS	MT-L
F	0	MSS	MT-L
F	5	MSS	MT-L
F	4	MSS	MT-L
F	3	MSS	MT-L
F	0	MSS	MT-L
F	4	MSS	MT-L
F	7	MSS	MT-L
F	4	MSS	MT-L
F	0	MSS	MT-L
F	6	MSS	MT-L
F	1	MSS	MT-L
F	1	MSS	MT-L
F	6	MSS	MT-L
F	5	MSS	MT-L
F	10	MSS	MT-L
F	4	MSS	MT-L
F	4	MSS	MT-L
F	3	MSS	MT-L
F	6	MSS	MT-L
F	5	MSS	MT-L
F	0	MSS	MT-L
F	15	MSS	MT-L
F	2	MSS	MT-L
F	0	MSS	MT-L
F	4	MSS	MT-L
F	2	MSS	MT-L
F	3	MSS	MT-L
F	5	MSS	MT-L
F	3	MSS	MT-L
F	4	MSS	MT-L
F	4	MSS	MT-L
F	5	MSS	MT-L
F	15	MSS	MT-L
F	5	MSS	MT-L
F	3	MSS	MT-L
F	4	MSS	MT-L
F	5	MSS	MT-L
F	1	MSS	MT-L
F	4	MSS	MT-L
F	5	MSS	MT-L
F	4	MSS	MT-L
F	1	MSS	MT-L
F	3	MSS	MT-L
F	4	MSS	MT-L
F	9	MSS	MT-L
F	3	MSS	MT-L
F	7	MSS	MT-L
F	5	MSS	MT-L
F	1	MSS	MT-L
F	1	MSS	MT-L
F	4	MSS	MT-L
F	9	MSS	MT-L
F	2	MSS	MT-L
F	7	MSS	MT-L
F	3	MSS	MT-L
F	3	MSS	MT-L
F	4	MSS	MT-L
F	1	MSS	MT-L
F	4	MSS	MT-L
F	3	MSS	MT-L
F	1	MSS	MT-L
F	3	MSS	MT-L
F	8	MSS	MT-L
F	8	MSS	MT-L
F	4	MSS	MT-L
F	4	MSS	MT-L
F	2	MSS	MT-L
F	8	MSS	MT-L
F	2	MSS	MT-L
F	3	MSS	MT-L
F	5	MSS	MT-L
F	7	MSS	MT-L
F	5	MSS	MT-L
F	2	MSS	MT-L
F	3	MSS	MT-L
F	3	MSS	MT-L
F	9	MSS	MT-L
F	3	MSS	MT-L
F	4	MSS	MT-L
F	9	MSS	MT-L
F	0	MSS	MT-L
F	8	MSS	MT-L
F	3	MSS	MT-L
F	4	MSS	MT-L
F	0	MSS	MT-L
F	5	MSS	MT-L
F	3	MSS	MT-L
F	5	MSS	MT-L
F	5	MSS	MT-L
F	1	MSS	MT-L
F	3	MSS	MT-L
F	10	MSS	MT-L
F	10	MSS	MT-L
F	8	MSS	MT-L
F	4	MSS	MT-L
F	6	MSS	MT-L
F	3	MSS	MT-L
F	0	MSS	MT-L
F	2	MSS	MT-L
F	5	MSS	MT-L
F	3	MSS	MT-L
F	3	MSS	MT-L
F	1	MSS	MT-L
F	3	MSS	MT-L
F	4	MSS	MT-L
F	6	MSS	MT-L
F	3	MSS	MT-L
F	3	MSS	MT-L
F	5	MSS	MT-L
F	3	MSS	MT-L
F	2	MSS	MT-L
F	3	MSS	MT-L
F	1	MSS	MT-L
F	14	MSS	MT-L
F	4	MSS	MT-L
F	8	MSS	MT-L
F	8	MSS	MT-L
F	8	MSS	MT-L
F	3	MSS	MT-L
F	3	MSS	MT-L
F	1	MSS	MT-L
F	4	MSS	MT-L
F	5	MSS	MT-L
F	3	MSS	MT-L
F	4	MSS	MT-L
F	3	MSS	MT-L
F	10	MSS	MT-L
F	0	MSS	MT-L
F	4	MSS	MT-L
F	3	MSS	MT-L
F	2	MSS	MT-L
F	5	MSS	MT-L
F	9	MSS	MT-L
F	1	MSS	MT-L
F	4	MSS	MT-L
F	4	MSS	MT-L
F	10	MSS	MT-L
F	2	MSS	MT-L
F	5	MSS	MT-L
F	3	MSS	MT-L
F	1	MSS	MT-L
F	3	MSS	MT-L
F	6	MSS	MT-L
F	0	MSS	MT-L
F	3	MSS	MT-L
F	6	MSS	MT-L
F	3	MSS	MT-L
F	3	MSS	MT-L
F	1	MSS	MT-L
F	4	MSS	MT-L
F	4	MSS	MT-L
F	1	MSS	MT-L
F	4	MSS	MT-L
F	5	MSS	MT-L
F	3	MSS	MT-L
F	6	MSS	MT-L
F	4	MSS	MT-L
F	3	MSS	MT-L
F	3	MSS	MT-L
F	5	MSS	MT-L
F	5	MSS	MT-L
F	1	MSS	MT-L
F	4	MSS	MT-L
F	6	MSS	MT-L
F	9	MSS	MT-L
F	8	MSS	MT-L
F	3	MSS	MT-L
F	1	MSS	MT-L
F	0	MSS	MT-L
F	3	MSS	MT-L
F	6	MSS	MT-L
F	1	MSS	MT-L
F	8	MSS	MT-L
F	7	MSS	MT-L
F	5	MSS	MT-L
F	1	MSS	MT-L
F	1	MSS	MT-L
F	5	MSS	MT-L
F	6	MSS	MT-L
F	6	MSS	MT-L
F	5	MSS	MT-L
F	3	MSS	MT-L
F	3	MSS	MT-L
F	4	MSS	MT-L
F	3	MSS	MT-L
F	6	MSS	MT-L
F	5	MSS	MT-L
F	2	MSS	MT-L
F	4	MSS	MT-L
F	3	MSS	MT-L
F	4	MSS	MT-L
F	3	MSS	MT-L
F	9	MSS	MT-L
F	3	MSS	MT-L
F	1	MSS	MT-L
F	1	MSS	MT-L
F	3	MSS	MT-L
F	3	MSS	MT-L
F	3	MSS	MT-L
F	5	MSS	MT-L
F	4	MSS	MT-L
F	8	MSS	MT-L
F	5	MSS	MT-L
F	1	MSS	MT-L
F	4	MSS	MT-L
F	5	MSS	MT-L
F	9	MSS	MT-L
F	2	MSS	MT-L
F	11	MSS	MT-L
F	5	MSS	MT-L
F	7	MSS	MT-L
F	3	MSS	MT-L
F	2	MSS	MT-L
F	0	MSS	MT-L
F	0	MSS	MT-L
F	3	MSS	MT-L
F	6	MSS	MT-L
F	4	MSS	MT-L
F	4	MSS	MT-L
F	6	MSS	MT-L
F	3	MSS	MT-L
F	3	MSS	MT-L
F	1	MSS	MT-L
F	2	MSS	MT-L
F	6	MSS	MT-L
F	0	MSS	MT-L
F	13	MSS	MT-L
F	1	MSS	MT-L
F	1	MSS	MT-L
F	6	MSS	MT-L
F	2	MSS	MT-L
F	10	MSS	MT-L
F	3	MSS	MT-L
F	5	MSS	MT-L
F	1	MSS	MT-L
F	4	MSS	MT-L
F	7	MSS	MT-L
F	4	MSS	MT-L
F	8	MSS	MT-L
F	3	MSS	MT-L
F	5	MSS	MT-L
F	9	MSS	MT-L
F	1	MSS	MT-L
F	2	MSS	MT-L
F	3	MSS	MT-L
F	7	MSS	MT-L
F	4	MSS	MT-L
F	9	MSS	MT-L
F	4	MSS	MT-L
F	9	MSS	MT-L
F	4	MSS	MT-L
F	0	MSS	MT-L
F	8	MSS	MT-L
F	3	MSS	MT-L
F	5	MSS	MT-L
F	3	MSS	MT-L
F	3	MSS	MT-L
F	4	MSS	MT-L
F	3	MSS	MT-L
F	8	MSS	MT-L
F	5	MSS	MT-L
F	4	MSS	MT-L
F	8	MSS	MT-L
F	4	MSS	MT-L
F	14	MSS	MT-L
F	4	MSS	MT-L
F	1	MSS	MT-L
F	4	MSS	MT-L
F	3	MSS	MT-L
F	3	MSS	MT-L
F	3	MSS	MT-L
F	3	MSS	MT-L
F	9	MSS	MT-L
F	5	MSS	MT-L
F	0	MSS	MT-L
F	3	MSS	MT-L
F	6	MSS	MT-L
F	3	MSS	MT-L
F	2	MSS	MT-L
F	4	MSS	MT-L
F	1	MSS	MT-L
F	9	MSS	MT-L
F	1	MSS	MT-L
F	6	MSS	MT-L
F	3	MSS	MT-L
F	3	MSS	MT-L
F	4	MSS	MT-L
F	9	MSS	MT-L
F	3	MSS	MT-L
F	3	MSS	MT-L
F	10	MSS	MT-L
F	4	MSS	MT-L
F	3	MSS	MT-L
F	6	MSS	MT-L
F	5	MSS	MT-L
F	1	MSS	MT-L
F	4	MSS	MT-L
F	5	MSS	MT-L
F	3	MSS	MT-L
F	1	MSS	MT-L
F	2	MSS	MT-L
F	0	MSS	MT-L
F	9	MSS	MT-L
F	3	MSS	MT-L
F	2	MSS	MT-L
F	5	MSS	MT-L
F	8	MSS	MT-L
F	6	MSS	MT-L
F	4	MSS	MT-L
F	3	MSS	MT-L
F	7	MSS	MT-L
F	7	MSS	MT-L
F	0	MSS	MT-L
F	0	MSS	MT-L
F	3	MSS	MT-L
F	3	MSS	MT-L
F	3	MSS	MT-L
F	0	MSS	MT-L
F	7	MSS	MT-L
F	3	MSS	MT-L
F	7	MSS	MT-L
F	4	MSS	MT-L
F	7	MSS	MT-L
F	10	MSS	MT-L
F	3	MSS	MT-L
F	3	MSS	MT-L
F	1	MSS	MT-L
F	2	MSS	MT-L
F	1	MSS	MT-L
F	8	MSS	MT-L
F	2	MSS	MT-L
F	7	MSS	MT-L
F	4	MSS	MT-L
F	14	MSS	MT-L
F	2	MSS	MT-L
F	1	MSS	MT-L
F	3	MSS	MT-L
F	12	MSS	MT-L
F	2	MSS	MT-L
F	3	MSS	MT-L
F	4	MSS	MT-L
F	5	MSS	MT-L
F	5	MSS	MT-L
F	4	MSS	MT-L
F	6	MSS	MT-L
F	2	MSS	MT-L
F	2	MSS	MT-L
F	1	MSS	MT-L
F	4	MSS	MT-L
F	4	MSS	MT-L
F	8	MSS	MT-L
F	5	MSS	MT-L
F	3	MSS	MT-L
F	3	MSS	MT-L
F	3	MSS	MT-L
F	4	MSS	MT-L
F	4	MSS	MT-L
F	1	MSS	MT-L
F	3	MSS	MT-L
F	4	MSS	MT-L
F	6	MSS	MT-L
F	5	MSS	MT-L
F	3	MSS	MT-L
F	6	MSS	MT-L
F	1	MSS	MT-L
F	5	MSS	MT-L
F	0	MSS	MT-L
F	1	MSS	MT-L
F	1	MSS	MT-L
F	9	MSS	MT-L
F	3	MSS	MT-L
F	1	MSS	MT-L
F	1	MSS	MT-L
F	3	MSS	MT-L
F	8	MSS	MT-L
F	2	MSS	MT-L
F	4	MSS	MT-L
F	5	MSS	MT-L
F	3	MSS	MT-L
F	3	MSS	MT-L
F	3	MSS	MT-L
F	6	MSS	MT-L
F	3	MSS	MT-L
F	4	MSS	MT-L
F	3	MSS	MT-L
F	5	MSS	MT-L
F	2	MSS	MT-L
F	3	MSS	MT-L
F	8	MSS	MT-L
F	2	MSS	MT-L
F	5	MSS	MT-L
F	0	MSS	MT-L
F	3	MSS	MT-L
F	0	MSS	MT-L
F	1	MSS	MT-L
F	5	MSS	MT-L
F	0	MSS	MT-L
F	1	MSS	MT-L
F	6	MSS	MT-L
F	1	MSS	MT-L
F	5	MSS	MT-L
F	3	MSS	MT-L
F	4	MSS	MT-L
F	5	MSS	MT-L
F	1	MSS	MT-L
F	9	MSS	MT-L
F	3	MSS	MT-L
F	1	MSS	MT-L
F	3	MSS	MT-L
F	6	MSS	MT-L
F	3	MSS	MT-L
F	3	MSS	MT-L
F	4	MSS	MT-L
F	3	MSS	MT-L
F	3	MSS	MT-L
F	1	MSS	MT-L
F	1	MSS	MT-L
F	3	MSS	MT-L
F	3	MSS	MT-L
F	4	MSS	MT-L
F	7	MSS	MT-L
F	4	MSS	MT-L
F	5	MSS	MT-L
F	3	MSS	MT-L
F	3	MSS	MT-L
F	3	MSS	MT-L
F	4	MSS	MT-L
F	3	MSS	MT-L
F	3	MSS	MT-L
F	4	MSS	MT-L
F	5	MSS	MT-L
F	8	MSS	MT-L
F	3	MSS	MT-L
F	3	MSS	MT-L
F	6	MSS	MT-L
F	3	MSS	MT-L
F	1	MSS	MT-L
F	4	MSS	MT-L
F	3	MSS	MT-L
F	1	MSS	MT-L
F	1	MSS	MT-L
F	4	MSS	MT-L
F	5	MSS	MT-L
F	1	MSS	MT-L
F	5	MSS	MT-L
F	4	MSS	MT-L
F	8	MSS	MT-L
F	3	MSS	MT-L
F	6	MSS	MT-L
F	4	MSS	MT-L
F	3	MSS	MT-L
F	3	MSS	MT-L
F	7	MSS	MT-L
F	3	MSS	MT-L
F	1	MSS	MT-L
F	5	MSS	MT-L
F	3	MSS	MT-L
F	6	MSS	MT-L
F	2	MSS	MT-L
F	1	MSS	MT-L
F	1	MSS	MT-L
F	5	MSS	MT-L
F	5	MSS	MT-L
F	4	MSS	MT-L
F	2	MSS	MT-L
F	6	MSS	MT-L
F	2	MSS	MT-L
F	4	MSS	MT-L
F	4	MSS	MT-L
F	5	MSS	MT-L
F	6	MSS	MT-L
F	11	MSS	MT-L
F	6	MSS	MT-L
F	8	MSS	MT-L
F	2	MSS	MT-L
F	3	MSS	MT-L
F	1	MSS	MT-L
F	5	MSS	MT-L
F	10	MSS	MT-L
F	8	MSS	MT-L
F	0	MSS	MT-L
F	4	MSS	MT-L
F	1	MSS	MT-L
F	2	MSS	MT-L
F	3	MSS	MT-L
F	6	MSS	MT-L
F	10	MSS	MT-L
F	6	MSS	MT-L
F	4	MSS	MT-L
F	3	MSS	MT-L
F	1	MSS	MT-L
F	3	MSS	MT-L
F	3	MSS	MT-L
F	6	MSS	MT-L
F	5	MSS	MT-L
F	5	MSS	MT-L
F	3	MSS	MT-L
F	5	MSS	MT-L
F	9	MSS	MT-L
F	4	MSS	MT-L
F	7	MSS	MT-L
F	1	MSS	MT-L
F	5	MSS	MT-L
F	9	MSS	MT-L
F	4	MSS	MT-L
F	6	MSS	MT-L
F	4	MSS	MT-L
F	3	MSS	MT-L
F	9	MSS	MT-L
F	3	MSS	MT-L
F	5	MSS	MT-L
F	2	MSS	MT-L
F	10	MSS	MT-L
F	8	MSS	MT-L
F	3	MSS	MT-L
F	6	MSS	MT-L
F	1	MSS	MT-L
F	4	MSS	MT-L
F	4	MSS	MT-L
F	4	MSS	MT-L
F	1	MSS	MT-L
F	1	MSS	MT-L
F	5	MSS	MT-L
F	3	MSS	MT-L
F	4	MSS	MT-L
F	9	MSS	MT-L
F	8	MSS	MT-L
F	8	MSS	MT-L
F	1	MSS	MT-L
F	2	MSS	MT-L
F	3	MSS	MT-L
F	3	MSS	MT-L
F	3	MSS	MT-L
F	4	MSS	MT-L
F	3	MSS	MT-L
F	6	MSS	MT-L
F	0	MSS	MT-L
F	3	MSS	MT-L
F	3	MSS	MT-L
F	3	MSS	MT-L
F	4	MSS	MT-L
F	6	MSS	MT-L
F	3	MSS	MT-L
F	0	MSS	MT-L
F	3	MSS	MT-L
F	0	MSS	MT-L
F	6	MSS	MT-L
F	4	MSS	MT-L
F	3	MSS	MT-L
F	5	MSS	MT-L
F	10	MSS	MT-L
F	4	MSS	MT-L
F	12	MSS	MT-L
F	3	MSS	MT-L
F	8	MSS	MT-L
F	5	MSS	MT-L
F	5	MSS	MT-L
F	0	MSS	MT-L
F	3	MSS	MT-L
F	3	MSS	MT-L
F	3	MSS	MT-L
F	4	MSS	MT-L
F	11	MSS	MT-L
F	8	MSS	MT-L
F	1	MSS	MT-L
F	5	MSS	MT-L
F	3	MSS	MT-L
F	5	MSS	MT-L
F	2	MSS	MT-L
F	4	MSS	MT-L
F	3	MSS	MT-L
F	4	MSS	MT-L
F	6	MSS	MT-L
F	3	MSS	MT-L
F	8	MSS	MT-L
F	0	MSS	MT-L
[truncated: 32,130 more rows]
