# Supplementary material for: Comprehensive characterization of PTEN mutational profile in a series of 34,129 colorectal cancers
Source: Nat Commun. 2022 Mar 25;13:1618. doi: 10.1038/s41467-022-29227-2 (PMC8956741; doi:10.1038/s41467-022-29227-2)
Supplement: Supplementary file 5 — Supplementary Data 2 [file 41467_2022_29227_MOESM5_ESM.xlsx]

## Sheet: Legend
Comprehensive characterization of PTEN mutational profile in a large cohort of colorectal cancer patients
Serebriiskii et.al.
Supplementary data 1
3D hotspots in the complete CRC cohort
	Сolumn	Description
	Codon_1	Codon number for the aminoacid in the center of the cluster
	Codon_2	Codon numbers for the other aminoacids in the cluster
	AA_1, AA_2	Corresponding aminoacids
	Codon_1__muts, Codon_2__muts	Number of mutations in each codon. Single-resigue hotspots are shown in red.
	Sum_in_group	Total number of mutations in cluster (not including single-residue hotspots)
	Count_in_group	Total number of aminoacids in cluster (not including single-residue hotspots)
	p_test	probability, based on 10 000 randomized permutations

## Sheet: Suppplementary data 2
Codon_1	AA_1	Codon_2	AA_2	Codon_1__muts	Codon_2__muts	Max_in_group	Sum_in_group	Count_in_group	p_test
57	LEU	33	ILE	0	22	4	21	0	<0.0001			Single-residue hotspot
57	LEU	52	ASP	0	4	4	21	10	<0.0001			Not single-residue hotspot
57	LEU	53	VAL	0	4	4	21	10	<0.0001
57	LEU	54	VAL	0	2	4	21	10	<0.0001
57	LEU	56	PHE	0	3	4	21	10	<0.0001
57	LEU	58	ASP	0	0	4	21	10	<0.0001
57	LEU	60	LYS	0	2	4	21	10	<0.0001
57	LEU	61	HIS	0	2	4	21	10	<0.0001
57	LEU	65	TYR	0	2	4	21	10	<0.0001
57	LEU	67	ILE	0	2	4	21	10	<0.0001
159	ARG	15	ARG	9	11	4	19	8	<0.0001
159	ARG	16	TYR	9	4	4	19	8	<0.0001
159	ARG	24	ASP	9	11	4	19	8	<0.0001
159	ARG	25	LEU	9	2	4	19	8	<0.0001
159	ARG	26	THR	9	1	4	19	8	<0.0001
159	ARG	34	ALA	9	4	4	19	8	<0.0001
159	ARG	35	MET	9	9	4	19	8	<0.0001
159	ARG	126	ALA	9	15	4	19	8	<0.0001
159	ARG	127	GLY	9	10	4	19	8	<0.0001
159	ARG	154	PHE	9	3	4	19	8	<0.0001
159	ARG	155	TYR	9	12	4	19	8	<0.0001
159	ARG	156	GLY	9	2	4	19	8	<0.0001
159	ARG	158	VAL	9	0	4	19	8	<0.0001
159	ARG	160	THR	9	3	4	19	8	<0.0001
131	THR	34	ALA	7	4	5	14	3	0.00013887
131	THR	122	ILE	7	5	5	14	3	0.00013887
131	THR	135	ILE	7	5	5	14	3	0.00013887
131	THR	123	HIS	7	9	5	14	3	0.00013887
131	THR	124	CYS	7	8	5	14	3	0.00013887
131	THR	130	ARG	7	91	5	14	3	0.00013887
131	THR	132	GLY	7	7	5	14	3	0.00013887
131	THR	134	MET	7	10	5	14	3	0.00013887
131	THR	136	CYS	7	20	5	14	3	0.00013887
35	MET	34	ALA	9	4	5	14	4	0.000622568
35	MET	53	VAL	9	4	5	14	4	0.000622568
35	MET	121	ALA	9	1	5	14	4	0.000622568
35	MET	122	ILE	9	5	5	14	4	0.000622568
35	MET	36	GLY	9	14	5	14	4	0.000622568
35	MET	123	HIS	9	9	5	14	4	0.000622568
35	MET	124	CYS	9	8	5	14	4	0.000622568
35	MET	159	ARG	9	9	5	14	4	0.000622568
52	ASP	51	ASP	4	0	4	15	6	0.00116306
52	ASP	53	VAL	4	4	4	15	6	0.00116306
52	ASP	55	ARG	4	4	4	15	6	0.00116306
52	ASP	56	PHE	4	3	4	15	6	0.00116306
52	ASP	57	LEU	4	0	4	15	6	0.00116306
68	TYR	67	ILE	16	2	5	24	10	0.00123381
68	TYR	69	ASN	16	3	5	24	10	0.00123381
68	TYR	86	ALA	16	1	5	24	10	0.00123381
68	TYR	88	TYR	16	0	5	24	10	0.00123381
68	TYR	104	PHE	16	2	5	24	10	0.00123381
68	TYR	107	ASP	16	5	5	24	10	0.00123381
68	TYR	111	TRP	16	3	5	24	10	0.00123381
68	TYR	120	ALA	16	2	5	24	10	0.00123381
68	TYR	121	ALA	16	1	5	24	10	0.00123381
68	TYR	122	ILE	16	5	5	24	10	0.00123381
68	TYR	123	HIS	16	9	5	24	10	0.00123381
273	PHE	198	MET	0	1	4	17	8	0.0021645
273	PHE	255	VAL	0	3	4	17	8	0.0021645
273	PHE	272	HIS	0	3	4	17	8	0.0021645
273	PHE	274	TRP	0	1	4	17	8	0.0021645
273	PHE	320	LEU	0	4	4	17	8	0.0021645
273	PHE	325	LEU	0	3	4	17	8	0.0021645
273	PHE	345	LEU	0	2	4	17	8	0.0021645
43	GLU	42	LEU	3	2	3	8	3	0.00219372
43	GLU	44	GLY	3	3	3	8	3	0.00219372
56	PHE	18	GLU	3	0	4	23	12	0.00276091
56	PHE	21	PHE	3	2	4	23	12	0.00276091
56	PHE	25	LEU	3	2	4	23	12	0.00276091
56	PHE	51	ASP	3	0	4	23	12	0.00276091
56	PHE	52	ASP	3	4	4	23	12	0.00276091
56	PHE	53	VAL	3	4	4	23	12	0.00276091
56	PHE	55	ARG	3	4	4	23	12	0.00276091
56	PHE	57	LEU	3	0	4	23	12	0.00276091
56	PHE	59	SER	3	0	4	23	12	0.00276091
56	PHE	60	LYS	3	2	4	23	12	0.00276091
56	PHE	61	HIS	3	2	4	23	12	0.00276091
56	PHE	27	TYR	3	14	4	23	12	0.00276091
26	THR	16	TYR	1	4	4	11	4	0.00296943
26	THR	25	LEU	1	2	4	11	4	0.00296943
26	THR	34	ALA	1	4	4	11	4	0.00296943
26	THR	15	ARG	1	11	4	11	4	0.00296943
26	THR	27	TYR	1	14	4	11	4	0.00296943
26	THR	159	ARG	1	9	4	11	4	0.00296943
62	LYS	61	HIS	2	2	2	6	3	0.00322971
62	LYS	63	ASN	2	2	2	6	3	0.00322971
28	ILE	29	TYR	2	0	5	16	6	0.00333007
28	ILE	32	ILE	2	2	5	16	6	0.00333007
28	ILE	34	ALA	2	4	5	16	6	0.00333007
28	ILE	135	ILE	2	5	5	16	6	0.00333007
28	ILE	154	PHE	2	3	5	16	6	0.00333007
28	ILE	27	TYR	2	14	5	16	6	0.00333007
28	ILE	155	TYR	2	12	5	16	6	0.00333007
42	LEU	41	ARG	2	4	4	9	3	0.00362319
42	LEU	43	GLU	2	3	4	9	3	0.00362319
200	PHE	199	MET	1	3	5	23	10	0.00370142
200	PHE	201	GLU	1	0	5	23	10	0.00370142
200	PHE	204	PRO	1	4	5	23	10	0.00370142
200	PHE	239	MET	1	0	5	23	10	0.00370142
200	PHE	241	PHE	1	2	5	23	10	0.00370142
200	PHE	257	PHE	1	5	5	23	10	0.00370142
200	PHE	271	PHE	1	1	5	23	10	0.00370142
200	PHE	341	PHE	1	5	5	23	10	0.00370142
200	PHE	343	VAL	1	2	5	23	10	0.00370142
123	HIS	67	ILE	9	2	5	14	5	0.00488486
123	HIS	69	ASN	9	3	5	14	5	0.00488486
123	HIS	70	LEU	9	2	5	14	5	0.00488486
123	HIS	71	CYS	9	2	5	14	5	0.00488486
123	HIS	122	ILE	9	5	5	14	5	0.00488486
123	HIS	35	MET	9	9	5	14	5	0.00488486
123	HIS	38	PRO	9	8	5	14	5	0.00488486
123	HIS	68	TYR	9	16	5	14	5	0.00488486
123	HIS	76	TYR	9	7	5	14	5	0.00488486
123	HIS	124	CYS	9	8	5	14	5	0.00488486
123	HIS	131	THR	9	7	5	14	5	0.00488486
44	GLY	43	GLU	3	3	3	6	2	0.00505831
48	ASN	49	ASN	3	3	3	6	2	0.00505831
44	GLY	45	VAL	3	6	3	6	2	0.00505831
48	ASN	47	ARG	3	8	3	6	2	0.00505831
271	PHE	200	PHE	1	1	5	22	10	0.00555213
271	PHE	257	PHE	1	5	5	22	10	0.00555213
271	PHE	270	MET	1	2	5	22	10	0.00555213
271	PHE	272	HIS	1	3	5	22	10	0.00555213
271	PHE	325	LEU	1	3	5	22	10	0.00555213
271	PHE	328	ALA	1	0	5	22	10	0.00555213
271	PHE	337	PHE	1	0	5	22	10	0.00555213
271	PHE	341	PHE	1	5	5	22	10	0.00555213
271	PHE	343	VAL	1	2	5	22	10	0.00555213
34	ALA	26	THR	4	1	5	12	4	0.0059144
34	ALA	28	ILE	4	2	5	12	4	0.0059144
34	ALA	135	ILE	4	5	5	12	4	0.0059144
34	ALA	33	ILE	4	22	5	12	4	0.0059144
34	ALA	35	MET	4	9	5	12	4	0.0059144
34	ALA	131	THR	4	7	5	12	4	0.0059144
34	ALA	159	ARG	4	9	5	12	4	0.0059144
66	LYS	65	TYR	9	2	3	10	5	0.00659824
66	LYS	67	ILE	9	2	3	10	5	0.00659824
66	LYS	111	TRP	9	3	3	10	5	0.00659824
66	LYS	119	VAL	9	2	3	10	5	0.00659824
66	LYS	121	ALA	9	1	3	10	5	0.00659824
51	ASP	50	ILE	0	0	4	13	6	0.00744359
51	ASP	52	ASP	0	4	4	13	6	0.00744359
51	ASP	54	VAL	0	2	4	13	6	0.00744359
51	ASP	55	ARG	0	4	4	13	6	0.00744359
51	ASP	56	PHE	0	3	4	13	6	0.00744359
254	LYS	218	CYS	0	1	3	11	6	0.00764256
254	LYS	253	ILE	0	3	3	11	6	0.00764256
254	LYS	255	VAL	0	3	3	11	6	0.00764256
254	LYS	272	HIS	0	3	3	11	6	0.00764256
254	LYS	274	TRP	0	1	3	11	6	0.00764256
104	PHE	88	TYR	2	0	5	18	8	0.00880842
104	PHE	100	LEU	2	1	5	18	8	0.00880842
104	PHE	103	PRO	2	0	5	18	8	0.00880842
104	PHE	107	ASP	2	5	5	18	8	0.00880842
104	PHE	108	LEU	2	5	5	18	8	0.00880842
104	PHE	109	ASP	2	0	5	18	8	0.00880842
104	PHE	122	ILE	2	5	5	18	8	0.00880842
33	ILE	25	LEU	22	2	5	18	8	0.00880842
33	ILE	32	ILE	22	2	5	18	8	0.00880842
33	ILE	34	ALA	22	4	5	18	8	0.00880842
33	ILE	57	LEU	22	0	5	18	8	0.00880842
33	ILE	119	VAL	22	2	5	18	8	0.00880842
33	ILE	120	ALA	22	2	5	18	8	0.00880842
33	ILE	121	ALA	22	1	5	18	8	0.00880842
33	ILE	122	ILE	22	5	5	18	8	0.00880842
104	PHE	68	TYR	2	16	5	18	8	0.00880842
104	PHE	101	ILE	2	8	5	18	8	0.00880842
104	PHE	105	CYS	2	6	5	18	8	0.00880842
104	PHE	134	MET	2	10	5	18	8	0.00880842
33	ILE	27	TYR	22	14	5	18	8	0.00880842
112	LEU	32	ILE	1	2	5	22	11	0.00903405
112	LEU	107	ASP	1	5	5	22	11	0.00903405
112	LEU	108	LEU	1	5	5	22	11	0.00903405
112	LEU	109	ASP	1	0	5	22	11	0.00903405
112	LEU	111	TRP	1	3	5	22	11	0.00903405
112	LEU	113	SER	1	1	5	22	11	0.00903405
112	LEU	115	ASP	1	1	5	22	11	0.00903405
112	LEU	118	HIS	1	0	5	22	11	0.00903405
112	LEU	119	VAL	1	2	5	22	11	0.00903405
112	LEU	120	ALA	1	2	5	22	11	0.00903405
112	LEU	31	ASN	1	9	5	22	11	0.00903405
112	LEU	138	TYR	1	6	5	22	11	0.00903405
64	HIS	61	HIS	0	2	3	13	8	0.0100545
64	HIS	63	ASN	0	2	3	13	8	0.0100545
64	HIS	65	TYR	0	2	3	13	8	0.0100545
64	HIS	111	TRP	0	3	3	13	8	0.0100545
64	HIS	117	ASN	0	2	3	13	8	0.0100545
64	HIS	118	HIS	0	0	3	13	8	0.0100545
64	HIS	119	VAL	0	2	3	13	8	0.0100545
205	MET	204	PRO	3	4	4	14	7	0.0104558
205	MET	206	PHE	3	1	4	14	7	0.0104558
205	MET	209	GLY	3	4	4	14	7	0.0104558
205	MET	335	ARG	3	2	4	14	7	0.0104558
205	MET	336	TYR	3	0	4	14	7	0.0104558
205	MET	337	PHE	3	0	4	14	7	0.0104558
171	GLN	94	ASN	6	1	2	12	9	0.0111397
171	GLN	133	VAL	6	2	2	12	9	0.0111397
171	GLN	166	VAL	6	2	2	12	9	0.0111397
171	GLN	167	THR	6	0	2	12	9	0.0111397
171	GLN	168	ILE	6	2	2	12	9	0.0111397
171	GLN	172	ARG	6	1	2	12	9	0.0111397
171	GLN	174	TYR	6	1	2	12	9	0.0111397
171	GLN	175	VAL	6	2	2	12	9	0.0111397
171	GLN	326	ASP	6	1	2	12	9	0.0111397
171	GLN	93	HIS	6	14	2	12	9	0.0111397
171	GLN	129	GLY	6	10	2	12	9	0.0111397
171	GLN	130	ARG	6	91	2	12	9	0.0111397
171	GLN	170	SER	6	8	2	12	9	0.0111397
277	THR	191	VAL	7	0	5	16	7	0.0116126
277	THR	193	LEU	7	4	5	16	7	0.0116126
277	THR	249	VAL	7	2	5	16	7	0.0116126
277	THR	251	GLY	7	5	5	16	7	0.0116126
277	THR	276	ASN	7	4	5	16	7	0.0116126
277	THR	278	PHE	7	1	5	16	7	0.0116126
277	THR	280	ILE	7	0	5	16	7	0.0116126
108	LEU	103	PRO	5	0	5	19	9	0.0126513
108	LEU	104	PHE	5	2	5	19	9	0.0126513
108	LEU	107	ASP	5	5	5	19	9	0.0126513
108	LEU	109	ASP	5	0	5	19	9	0.0126513
108	LEU	111	TRP	5	3	5	19	9	0.0126513
108	LEU	112	LEU	5	1	5	19	9	0.0126513
108	LEU	113	SER	5	1	5	19	9	0.0126513
108	LEU	120	ALA	5	2	5	19	9	0.0126513
182	LEU	140	LEU	2	0	5	19	9	0.0126513
182	LEU	177	TYR	2	3	5	19	9	0.0126513
182	LEU	178	TYR	2	5	5	19	9	0.0126513
182	LEU	179	SER	2	0	5	19	9	0.0126513
182	LEU	181	LEU	2	2	5	19	9	0.0126513
182	LEU	183	LYS	2	4	5	19	9	0.0126513
182	LEU	185	HIS	2	1	5	19	9	0.0126513
182	LEU	186	LEU	2	2	5	19	9	0.0126513
108	LEU	138	TYR	5	6	5	19	9	0.0126513
6	LYS	5	ILE	2	4	4	8	3	0.0129831
6	LYS	7	GLU	2	2	4	8	3	0.0129831
40	GLU	39	ALA	0	5	5	9	3	0.0134704
40	GLU	41	ARG	0	4	5	9	3	0.0134704
155	TYR	28	ILE	12	2	5	20	10	0.0141888
155	TYR	135	ILE	12	5	5	20	10	0.0141888
155	TYR	150	GLU	12	1	5	20	10	0.0141888
155	TYR	151	ALA	12	0	5	20	10	0.0141888
155	TYR	152	LEU	12	2	5	20	10	0.0141888
155	TYR	154	PHE	12	3	5	20	10	0.0141888
155	TYR	156	GLY	12	2	5	20	10	0.0141888
155	TYR	158	VAL	12	0	5	20	10	0.0141888
155	TYR	160	THR	12	3	5	20	10	0.0141888
155	TYR	166	VAL	12	2	5	20	10	0.0141888
155	TYR	127	GLY	12	10	5	20	10	0.0141888
155	TYR	136	CYS	12	20	5	20	10	0.0141888
155	TYR	159	ARG	12	9	5	20	10	0.0141888
55	ARG	51	ASP	4	0	4	15	8	0.0148423
55	ARG	52	ASP	4	4	4	15	8	0.0148423
55	ARG	54	VAL	4	2	4	15	8	0.0148423
55	ARG	56	PHE	4	3	4	15	8	0.0148423
55	ARG	58	ASP	4	0	4	15	8	0.0148423
55	ARG	59	SER	4	0	4	15	8	0.0148423
55	ARG	60	LYS	4	2	4	15	8	0.0148423
178	TYR	102	LYS	5	0	5	21	11	0.0152884
178	TYR	137	ALA	5	1	5	21	11	0.0152884
178	TYR	141	HIS	5	1	5	21	11	0.0152884
178	TYR	174	TYR	5	1	5	21	11	0.0152884
178	TYR	175	VAL	5	2	5	21	11	0.0152884
178	TYR	177	TYR	5	3	5	21	11	0.0152884
178	TYR	179	SER	5	0	5	21	11	0.0152884
178	TYR	181	LEU	5	2	5	21	11	0.0152884
178	TYR	182	LEU	5	2	5	21	11	0.0152884
178	TYR	183	LYS	5	4	5	21	11	0.0152884
178	TYR	101	ILE	5	8	5	21	11	0.0152884
178	TYR	105	CYS	5	6	5	21	11	0.0152884
178	TYR	173	ARG	5	110	5	21	11	0.0152884
50	ILE	39	ALA	0	5	5	14	6	0.0164545
50	ILE	49	ASN	0	3	5	14	6	0.0164545
50	ILE	51	ASP	0	0	5	14	6	0.0164545
50	ILE	53	VAL	0	4	5	14	6	0.0164545
50	ILE	54	VAL	0	2	5	14	6	0.0164545
135	ILE	28	ILE	5	2	5	14	6	0.0164545
135	ILE	32	ILE	5	2	5	14	6	0.0164545
135	ILE	34	ALA	5	4	5	14	6	0.0164545
135	ILE	139	LEU	5	1	5	14	6	0.0164545
135	ILE	140	LEU	5	0	5	14	6	0.0164545
50	ILE	38	PRO	0	8	5	14	6	0.0164545
135	ILE	130	ARG	5	91	5	14	6	0.0164545
135	ILE	131	THR	5	7	5	14	6	0.0164545
135	ILE	132	GLY	5	7	5	14	6	0.0164545
135	ILE	134	MET	5	10	5	14	6	0.0164545
135	ILE	136	CYS	5	20	5	14	6	0.0164545
135	ILE	138	TYR	5	6	5	14	6	0.0164545
135	ILE	155	TYR	5	12	5	14	6	0.0164545
16	TYR	17	GLN	4	2	4	12	6	0.0169807
16	TYR	25	LEU	4	2	4	12	6	0.0169807
16	TYR	26	THR	4	1	4	12	6	0.0169807
16	TYR	160	THR	4	3	4	12	6	0.0169807
16	TYR	161	ARG	4	0	4	12	6	0.0169807
321	THR	320	LEU	1	4	4	12	6	0.0169807
321	THR	322	LYS	1	2	4	12	6	0.0169807
321	THR	324	ASP	1	1	4	12	6	0.0169807
321	THR	325	LEU	1	3	4	12	6	0.0169807
321	THR	342	LYS	1	1	4	12	6	0.0169807
16	TYR	15	ARG	4	11	4	12	6	0.0169807
16	TYR	159	ARG	4	9	4	12	6	0.0169807
223	LYS	218	CYS	1	1	1	4	4	0.0200542
223	LYS	222	VAL	1	1	1	4	4	0.0200542
223	LYS	224	ILE	1	1	1	4	4	0.0200542
142	ARG	137	ALA	11	1	1	4	4	0.0200542
142	ARG	139	LEU	11	1	1	4	4	0.0200542
142	ARG	141	HIS	11	1	1	4	4	0.0200542
142	ARG	143	GLY	11	1	1	4	4	0.0200542
170	SER	169	PRO	8	1	1	4	4	0.0200542
170	SER	174	TYR	8	1	1	4	4	0.0200542
170	SER	274	TRP	8	1	1	4	4	0.0200542
170	SER	326	ASP	8	1	1	4	4	0.0200542
246	PRO	194	LEU	14	1	1	4	4	0.0200542
246	PRO	196	HIS	14	1	1	4	4	0.0200542
246	PRO	245	GLN	14	1	1	4	4	0.0200542
246	PRO	247	LEU	14	1	1	4	4	0.0200542
142	ARG	138	TYR	11	6	1	4	4	0.0200542
170	SER	95	PRO	8	7	1	4	4	0.0200542
170	SER	171	GLN	8	6	1	4	4	0.0200542
170	SER	173	ARG	8	110	1	4	4	0.0200542
18	GLU	17	GLN	0	2	3	11	7	0.022823
18	GLU	19	ASP	0	1	3	11	7	0.022823
18	GLU	21	PHE	0	2	3	11	7	0.022823
18	GLU	23	LEU	0	1	3	11	7	0.022823
18	GLU	25	LEU	0	2	3	11	7	0.022823
18	GLU	56	PHE	0	3	3	11	7	0.022823
151	ALA	147	LYS	0	1	3	11	7	0.022823
151	ALA	148	ALA	0	2	3	11	7	0.022823
151	ALA	150	GLU	0	1	3	11	7	0.022823
151	ALA	152	LEU	0	2	3	11	7	0.022823
151	ALA	154	PHE	0	3	3	11	7	0.022823
151	ALA	156	GLY	0	2	3	11	7	0.022823
151	ALA	136	CYS	0	20	3	11	7	0.022823
151	ALA	155	TYR	0	12	3	11	7	0.022823
53	VAL	50	ILE	4	0	4	13	7	0.0230563
53	VAL	52	ASP	4	4	4	13	7	0.0230563
53	VAL	54	VAL	4	2	4	13	7	0.0230563
53	VAL	56	PHE	4	3	4	13	7	0.0230563
53	VAL	57	LEU	4	0	4	13	7	0.0230563
53	VAL	58	ASP	4	0	4	13	7	0.0230563
53	VAL	35	MET	4	9	4	13	7	0.0230563
124	CYS	71	CYS	8	2	3	5	2	0.0231839
124	CYS	125	LYS	8	3	3	5	2	0.0231839
124	CYS	35	MET	8	9	3	5	2	0.0231839
124	CYS	123	HIS	8	9	3	5	2	0.0231839
124	CYS	127	GLY	8	10	3	5	2	0.0231839
124	CYS	130	ARG	8	91	3	5	2	0.0231839
124	CYS	131	THR	8	7	3	5	2	0.0231839
138	TYR	32	ILE	6	2	5	19	10	0.0234423
138	TYR	108	LEU	6	5	5	19	10	0.0234423
138	TYR	109	ASP	6	0	5	19	10	0.0234423
138	TYR	112	LEU	6	1	5	19	10	0.0234423
138	TYR	133	VAL	6	2	5	19	10	0.0234423
138	TYR	135	ILE	6	5	5	19	10	0.0234423
138	TYR	137	ALA	6	1	5	19	10	0.0234423
138	TYR	139	LEU	6	1	5	19	10	0.0234423
138	TYR	141	HIS	6	1	5	19	10	0.0234423
138	TYR	143	GLY	6	1	5	19	10	0.0234423
138	TYR	105	CYS	6	6	5	19	10	0.0234423
138	TYR	134	MET	6	10	5	19	10	0.0234423
138	TYR	142	ARG	6	11	5	19	10	0.0234423
121	ALA	67	ILE	1	2	5	10	4	0.0247471
121	ALA	120	ALA	1	2	5	10	4	0.0247471
121	ALA	122	ILE	1	5	5	10	4	0.0247471
122	ILE	70	LEU	5	2	5	10	4	0.0247471
122	ILE	104	PHE	5	2	5	10	4	0.0247471
122	ILE	121	ALA	5	1	5	10	4	0.0247471
132	GLY	133	VAL	7	2	5	10	4	0.0247471
132	GLY	135	ILE	7	5	5	10	4	0.0247471
132	GLY	137	ALA	7	1	5	10	4	0.0247471
132	GLY	166	VAL	7	2	5	10	4	0.0247471
121	ALA	33	ILE	1	22	5	10	4	0.0247471
121	ALA	35	MET	1	9	5	10	4	0.0247471
121	ALA	66	LYS	1	9	5	10	4	0.0247471
121	ALA	68	TYR	1	16	5	10	4	0.0247471
122	ILE	33	ILE	5	22	5	10	4	0.0247471
122	ILE	35	MET	5	9	5	10	4	0.0247471
122	ILE	68	TYR	5	16	5	10	4	0.0247471
122	ILE	123	HIS	5	9	5	10	4	0.0247471
122	ILE	131	THR	5	7	5	10	4	0.0247471
132	GLY	128	LYS	7	7	5	10	4	0.0247471
132	GLY	129	GLY	7	10	5	10	4	0.0247471
132	GLY	131	THR	7	7	5	10	4	0.0247471
132	GLY	136	CYS	7	20	5	10	4	0.0247471
61	HIS	56	PHE	2	3	3	13	9	0.0264471
61	HIS	57	LEU	2	0	3	13	9	0.0264471
61	HIS	58	ASP	2	0	3	13	9	0.0264471
61	HIS	60	LYS	2	2	3	13	9	0.0264471
61	HIS	62	LYS	2	2	3	13	9	0.0264471
61	HIS	64	HIS	2	0	3	13	9	0.0264471
61	HIS	65	TYR	2	2	3	13	9	0.0264471
61	HIS	119	VAL	2	2	3	13	9	0.0264471
172	ARG	152	LEU	1	2	3	13	9	0.0264471
172	ARG	166	VAL	1	2	3	13	9	0.0264471
172	ARG	167	THR	1	0	3	13	9	0.0264471
172	ARG	168	ILE	1	2	3	13	9	0.0264471
172	ARG	169	PRO	1	1	3	13	9	0.0264471
172	ARG	175	VAL	1	2	3	13	9	0.0264471
172	ARG	176	TYR	1	0	3	13	9	0.0264471
172	ARG	177	TYR	1	3	3	13	9	0.0264471
61	HIS	27	TYR	2	14	3	13	9	0.0264471
172	ARG	171	GLN	1	6	3	13	9	0.0264471
172	ARG	173	ARG	1	110	3	13	9	0.0264471
204	PRO	200	PHE	4	1	5	16	8	0.0276486
204	PRO	203	ILE	4	0	5	16	8	0.0276486
204	PRO	205	MET	4	3	5	16	8	0.0276486
204	PRO	211	CYS	4	1	5	16	8	0.0276486
204	PRO	270	MET	4	2	5	16	8	0.0276486
204	PRO	337	PHE	4	0	5	16	8	0.0276486
204	PRO	341	PHE	4	5	5	16	8	0.0276486
252	ASP	98	LEU	8	1	5	16	8	0.0276486
252	ASP	99	GLU	8	0	5	16	8	0.0276486
252	ASP	174	TYR	8	1	5	16	8	0.0276486
252	ASP	220	LEU	8	1	5	16	8	0.0276486
252	ASP	251	GLY	8	5	5	16	8	0.0276486
252	ASP	253	ILE	8	3	5	16	8	0.0276486
252	ASP	274	TRP	8	1	5	16	8	0.0276486
252	ASP	276	ASN	8	4	5	16	8	0.0276486
70	LEU	69	ASN	2	3	5	13	6	0.0284035
70	LEU	71	CYS	2	2	5	13	6	0.0284035
70	LEU	88	TYR	2	0	5	13	6	0.0284035
70	LEU	90	PHE	2	1	5	13	6	0.0284035
70	LEU	122	ILE	2	5	5	13	6	0.0284035
70	LEU	123	HIS	2	9	5	13	6	0.0284035
70	LEU	130	ARG	2	91	5	13	6	0.0284035
70	LEU	134	MET	2	10	5	13	6	0.0284035
58	ASP	53	VAL	0	4	4	15	9	0.0299572
58	ASP	54	VAL	0	2	4	15	9	0.0299572
58	ASP	55	ARG	0	4	4	15	9	0.0299572
58	ASP	57	LEU	0	0	4	15	9	0.0299572
58	ASP	59	SER	0	0	4	15	9	0.0299572
58	ASP	61	HIS	0	2	4	15	9	0.0299572
58	ASP	65	TYR	0	2	4	15	9	0.0299572
58	ASP	82	ASN	0	1	4	15	9	0.0299572
7	GLU	6	LYS	2	2	2	5	3	0.0302786
7	GLU	8	ILE	2	1	2	5	3	0.0302786
133	VAL	137	ALA	2	1	2	5	3	0.0302786
133	VAL	175	VAL	2	2	2	5	3	0.0302786
133	VAL	96	PRO	2	9	2	5	3	0.0302786
133	VAL	128	LYS	2	7	2	5	3	0.0302786
133	VAL	129	GLY	2	10	2	5	3	0.0302786
133	VAL	130	ARG	2	91	2	5	3	0.0302786
133	VAL	132	GLY	2	7	2	5	3	0.0302786
133	VAL	134	MET	2	10	2	5	3	0.0302786
133	VAL	136	CYS	2	20	2	5	3	0.0302786
133	VAL	138	TYR	2	6	2	5	3	0.0302786
133	VAL	171	GLN	2	6	2	5	3	0.0302786
22	ASP	17	GLN	1	2	2	6	4	0.0314367
22	ASP	21	PHE	1	2	2	6	4	0.0314367
22	ASP	23	LEU	1	1	2	6	4	0.0314367
71	CYS	70	LEU	2	2	2	6	4	0.0314367
71	CYS	72	ALA	2	1	2	6	4	0.0314367
71	CYS	89	PRO	2	1	2	6	4	0.0314367
71	CYS	123	HIS	2	9	2	6	4	0.0314367
71	CYS	124	CYS	2	8	2	6	4	0.0314367
198	MET	195	PHE	1	1	5	17	9	0.0319032
198	MET	197	LYS	1	1	5	17	9	0.0319032
198	MET	199	MET	1	3	5	17	9	0.0319032
198	MET	215	PHE	1	1	5	17	9	0.0319032
198	MET	241	PHE	1	2	5	17	9	0.0319032
198	MET	255	VAL	1	3	5	17	9	0.0319032
198	MET	257	PHE	1	5	5	17	9	0.0319032
198	MET	273	PHE	1	0	5	17	9	0.0319032
25	LEU	16	TYR	2	4	4	10	5	0.0319662
25	LEU	18	GLU	2	0	4	10	5	0.0319662
25	LEU	26	THR	2	1	4	10	5	0.0319662
25	LEU	56	PHE	2	3	4	10	5	0.0319662
275	VAL	174	TYR	1	1	4	10	5	0.0319662
275	VAL	253	ILE	1	3	4	10	5	0.0319662
275	VAL	274	TRP	1	1	4	10	5	0.0319662
275	VAL	276	ASN	1	4	4	10	5	0.0319662
25	LEU	24	ASP	2	11	4	10	5	0.0319662
25	LEU	33	ILE	2	22	4	10	5	0.0319662
25	LEU	159	ARG	2	9	4	10	5	0.0319662
49	ASN	48	ASN	3	3	3	6	3	0.0347621
49	ASN	50	ILE	3	0	3	6	3	0.0347621
174	TYR	98	LEU	1	1	5	18	10	0.0360888
174	TYR	169	PRO	1	1	5	18	10	0.0360888
174	TYR	175	VAL	1	2	5	18	10	0.0360888
174	TYR	177	TYR	1	3	5	18	10	0.0360888
174	TYR	178	TYR	1	5	5	18	10	0.0360888
174	TYR	179	SER	1	0	5	18	10	0.0360888
174	TYR	253	ILE	1	3	5	18	10	0.0360888
174	TYR	274	TRP	1	1	5	18	10	0.0360888
174	TYR	275	VAL	1	1	5	18	10	0.0360888
174	TYR	95	PRO	1	7	5	18	10	0.0360888
174	TYR	170	SER	1	8	5	18	10	0.0360888
174	TYR	171	GLN	1	6	5	18	10	0.0360888
174	TYR	173	ARG	1	110	5	18	10	0.0360888
174	TYR	252	ASP	1	8	5	18	10	0.0360888
276	ASN	98	LEU	4	1	5	14	7	0.0368098
276	ASN	177	TYR	4	3	5	14	7	0.0368098
276	ASN	188	TYR	4	0	5	14	7	0.0368098
276	ASN	251	GLY	4	5	5	14	7	0.0368098
276	ASN	275	VAL	4	1	5	14	7	0.0368098
276	ASN	279	PHE	4	0	5	14	7	0.0368098
134	MET	70	LEU	10	2	5	14	7	0.0368098
134	MET	90	PHE	10	1	5	14	7	0.0368098
134	MET	104	PHE	10	2	5	14	7	0.0368098
134	MET	133	VAL	10	2	5	14	7	0.0368098
134	MET	135	ILE	10	5	5	14	7	0.0368098
134	MET	137	ALA	10	1	5	14	7	0.0368098
134	MET	139	LEU	10	1	5	14	7	0.0368098
276	ASN	252	ASP	4	8	5	14	7	0.0368098
276	ASN	277	THR	4	7	5	14	7	0.0368098
134	MET	96	PRO	10	9	5	14	7	0.0368098
134	MET	129	GLY	10	10	5	14	7	0.0368098
134	MET	130	ARG	10	91	5	14	7	0.0368098
134	MET	131	THR	10	7	5	14	7	0.0368098
134	MET	138	TYR	10	6	5	14	7	0.0368098
59	SER	54	VAL	0	2	4	11	6	0.0381484
59	SER	55	ARG	0	4	4	11	6	0.0381484
59	SER	56	PHE	0	3	4	11	6	0.0381484
59	SER	58	ASP	0	0	4	11	6	0.0381484
59	SER	60	LYS	0	2	4	11	6	0.0381484
60	LYS	55	ARG	2	4	4	11	6	0.0381484
60	LYS	56	PHE	2	3	4	11	6	0.0381484
60	LYS	57	LEU	2	0	4	11	6	0.0381484
60	LYS	59	SER	2	0	4	11	6	0.0381484
60	LYS	61	HIS	2	2	4	11	6	0.0381484
120	ALA	108	LEU	2	5	5	11	5	0.0387299
120	ALA	112	LEU	2	1	5	11	5	0.0387299
120	ALA	119	VAL	2	2	5	11	5	0.0387299
120	ALA	121	ALA	2	1	5	11	5	0.0387299
183	LYS	178	TYR	4	5	5	11	5	0.0387299
183	LYS	179	SER	4	0	5	11	5	0.0387299
183	LYS	182	LEU	4	2	5	11	5	0.0387299
183	LYS	184	ASN	4	0	5	11	5	0.0387299
120	ALA	31	ASN	2	9	5	11	5	0.0387299
120	ALA	33	ILE	2	22	5	11	5	0.0387299
120	ALA	68	TYR	2	16	5	11	5	0.0387299
243	PHE	195	PHE	0	1	1	6	8	0.0392157
243	PHE	196	HIS	0	1	1	6	8	0.0392157
243	PHE	215	PHE	0	1	1	6	8	0.0392157
243	PHE	225	TYR	0	0	1	6	8	0.0392157
243	PHE	242	GLU	0	1	1	6	8	0.0392157
243	PHE	244	PRO	0	1	1	6	8	0.0392157
243	PHE	247	LEU	0	1	1	6	8	0.0392157
177	TYR	98	LEU	3	1	5	19	11	0.0413482
177	TYR	172	ARG	3	1	5	19	11	0.0413482
177	TYR	174	TYR	3	1	5	19	11	0.0413482
177	TYR	176	TYR	3	0	5	19	11	0.0413482
177	TYR	178	TYR	3	5	5	19	11	0.0413482
177	TYR	180	TYR	3	0	5	19	11	0.0413482
177	TYR	181	LEU	3	2	5	19	11	0.0413482
177	TYR	182	LEU	3	2	5	19	11	0.0413482
177	TYR	276	ASN	3	4	5	19	11	0.0413482
177	TYR	279	PHE	3	0	5	19	11	0.0413482
341	PHE	200	PHE	5	1	5	19	11	0.0413482
341	PHE	202	THR	5	0	5	19	11	0.0413482
341	PHE	204	PRO	5	4	5	19	11	0.0413482
341	PHE	271	PHE	5	1	5	19	11	0.0413482
341	PHE	322	LYS	5	2	5	19	11	0.0413482
341	PHE	325	LEU	5	3	5	19	11	0.0413482
341	PHE	337	PHE	5	0	5	19	11	0.0413482
341	PHE	338	SER	5	1	5	19	11	0.0413482
341	PHE	340	ASN	5	1	5	19	11	0.0413482
341	PHE	342	LYS	5	1	5	19	11	0.0413482
177	TYR	173	ARG	3	110	5	19	11	0.0413482
343	VAL	200	PHE	2	1	4	12	7	0.044504
343	VAL	271	PHE	2	1	4	12	7	0.044504
343	VAL	320	LEU	2	4	4	12	7	0.044504
343	VAL	325	LEU	2	3	4	12	7	0.044504
343	VAL	342	LYS	2	1	4	12	7	0.044504
343	VAL	344	LYS	2	0	4	12	7	0.044504
161	ARG	16	TYR	0	4	4	8	4	0.0469869
161	ARG	160	THR	0	3	4	8	4	0.0469869
161	ARG	162	ASP	0	1	4	8	4	0.0469869
256	GLU	215	PHE	0	1	5	12	6	0.0493634
256	GLU	216	VAL	0	0	5	12	6	0.0493634
256	GLU	255	VAL	0	3	5	12	6	0.0493634
256	GLU	257	PHE	0	5	5	12	6	0.0493634
256	GLU	272	HIS	0	3	5	12	6	0.0493634
27	TYR	26	THR	14	1	3	8	5	0.049609
27	TYR	28	ILE	14	2	3	8	5	0.049609
27	TYR	30	PRO	14	0	3	8	5	0.049609
27	TYR	56	PHE	14	3	3	8	5	0.049609
27	TYR	61	HIS	14	2	3	8	5	0.049609
27	TYR	15	ARG	14	11	3	8	5	0.049609
27	TYR	33	ILE	14	22	3	8	5	0.049609
195	PHE	194	LEU	1	1	2	10	9	0.0497001
195	PHE	196	HIS	1	1	2	10	9	0.0497001
195	PHE	198	MET	1	1	2	10	9	0.0497001
195	PHE	243	PHE	1	0	2	10	9	0.0497001
195	PHE	247	LEU	1	1	2	10	9	0.0497001
195	PHE	249	VAL	1	2	2	10	9	0.0497001
195	PHE	345	LEU	1	2	2	10	9	0.0497001
195	PHE	347	PHE	1	1	2	10	9	0.0497001
