# Supplementary material for: Comprehensive characterization of PTEN mutational profile in a series of 34,129 colorectal cancers
Source: Nat Commun. 2022 Mar 25;13:1618. doi: 10.1038/s41467-022-29227-2 (PMC8956741; doi:10.1038/s41467-022-29227-2)
Supplement: Supplementary file 7 — Supplementary Data 4 [file 41467_2022_29227_MOESM7_ESM.zip]

Archive with 2 entries (2 files):
- PTEN_multiple_mutations_co-occ.cys
- __MACOSX/._PTEN_multiple_mutations_co-occ.cys
