# Supplementary material for: Comprehensive characterization of PTEN mutational profile in a series of 34,129 colorectal cancers
Source: Nat Commun. 2022 Mar 25;13:1618. doi: 10.1038/s41467-022-29227-2 (PMC8956741; doi:10.1038/s41467-022-29227-2)
Supplement: Supplementary file 8 — Supplementary Data 5 [file 41467_2022_29227_MOESM8_ESM.zip]

Archive with 6 entries (6 files):
- 0509 complete set.pse
- __MACOSX/._0509 complete set.pse
- 0509-MTL.pse
- __MACOSX/._0509-MTL.pse
- 0509-MTH.pse
- __MACOSX/._0509-MTH.pse
