# Supplementary material for: Comprehensive characterization of PTEN mutational profile in a series of 34,129 colorectal cancers
Source: Nat Commun. 2022 Mar 25;13:1618. doi: 10.1038/s41467-022-29227-2 (PMC8956741; doi:10.1038/s41467-022-29227-2)
Supplement: Supplementary file 10 — Source Data [file 41467_2022_29227_MOESM10_ESM.xlsx]

## Sheet: Figure 1c
age	MT-H	MT-L	MSS htmb
<=25	1	1	0
<=25	0	1	0
<=25	0	1	0
<=25	0	2	0
<=25	1	1	0
<=25	0	5	0
<=25	0	3	1
<=25	2	4	0
<=25	0	6	0
<=25	2	12	0
<=25	1	11	1
<=25	1	12	0
<=25	2	10	0
<=25	4	27	1
<=25	4	30	0
<=25	3	33	3
26	4	39	1
27	3	67	2
28	3	74	3
29	10	72	3
30	6	89	3
31	7	123	2
32	5	127	4
33	10	133	5
34	8	188	2
35	17	197	3
36	9	233	5
37	13	262	4
38	17	264	3
39	12	288	3
40	18	325	0
41	15	326	4
42	14	396	5
43	26	447	1
44	25	487	6
45	22	597	4
46	22	593	7
47	21	665	2
48	22	739	5
49	23	767	9
50	33	818	5
51	28	831	8
52	28	886	5
53	29	830	4
54	23	930	4
55	37	901	9
56	30	933	7
57	31	903	8
58	24	1018	8
59	32	966	7
60	26	971	7
61	30	961	4
62	37	952	6
63	28	918	2
64	39	960	2
65	37	957	4
66	32	850	2
67	32	782	4
68	41	794	6
69	38	742	6
70	32	676	3
71	38	616	5
72	42	609	5
73	37	541	4
74	34	509	4
75	33	452	1
76	38	429	0
77	49	342	2
78	33	347	5
79	28	302	0
80	33	236	1
81	25	201	2
82	29	193	2
83	26	167	1
84	21	137	2
85	16	109	0
86	12	93	2
87	17	83	1
88	15	58	0
89	44	133	0

## Sheet: Figure 2c
tmb	PTEN count	MS cohort
0	0	MT-L
0	0	MT-L
0	0	MT-L
0	0	MT-L
0	0	MT-L
0	0	MT-L
0	0	MT-L
0	0	MT-L
0	0	MT-L
0	0	MT-L
0	0	MT-L
0	0	MT-L
0	0	MT-L
0	0	MT-L
0	0	MT-L
0	0	MT-L
0	0	MT-L
0	0	MT-L
0	0	MT-L
0	0	MT-L
0	0	MT-L
0	0	MT-L
0	0	MT-L
0	0	MT-L
0	0	MT-L
0	0	MT-L
0	0	MT-L
0	0	MT-L
0	0	MT-L
0	0	MT-L
0	0	MT-L
0	0	MT-L
0	0	MT-L
0	0	MT-L
0	0	MT-L
0	0	MT-L
0	0	MT-L
0	0	MT-L
0	0	MT-L
0	0	MT-L
0	0	MT-L
0	0	MT-L
0	0	MT-L
0	1	MT-L
0	0	MT-L
0	0	MT-L
0	0	MT-L
0	0	MT-L
0	0	MT-L
0	0	MT-L
0	0	MT-L
0	0	MT-L
0	0	MT-L
0	0	MT-L
0	0	MT-L
0	0	MT-L
0	0	MT-L
0	0	MT-L
0	0	MT-L
0	0	MT-L
0	0	MT-L
0	0	MT-L
0	0	MT-L
0	0	MT-L
0	0	MT-L
0	0	MT-L
0	0	MT-L
0	0	MT-L
0	1	MT-L
0	0	MT-L
0	0	MT-L
0	0	MT-L
0	0	MT-L
0	0	MT-L
0	0	MT-L
0	0	MT-L
0	0	MT-L
0	0	MT-L
0	0	MT-L
0	0	MT-L
0	0	MT-L
0	0	MT-L
0	0	MT-L
0	1	MT-L
0	0	MT-L
0	0	MT-L
0	0	MT-L
0	0	MT-L
0	0	MT-L
0	0	MT-L
0	0	MT-L
0	0	MT-L
0	0	MT-L
0	0	MT-L
0	0	MT-L
0	0	MT-L
0	0	MT-L
0	0	MT-L
0	0	MT-L
0	0	MT-L
0	0	MT-L
0	0	MT-L
0	0	MT-L
0	0	MT-L
0	0	MT-L
0	0	MT-L
0	0	MT-L
0	0	MT-L
0	0	MT-L
0	0	MT-L
0	0	MT-L
0	0	MT-L
0	0	MT-L
0	0	MT-L
0	0	MT-L
0	0	MT-L
0	0	MT-L
0	0	MT-L
0	0	MT-L
0	0	MT-L
0	0	MT-L
0	0	MT-L
0	0	MT-L
0	0	MT-L
0	0	MT-L
0	0	MT-L
0	0	MT-L
0	0	MT-L
0	0	MT-L
0	0	MT-L
0	0	MT-L
0	0	MT-L
0	0	MT-L
0	0	MT-L
0	0	MT-L
0	0	MT-L
0	0	MT-L
0	0	MT-L
0	0	MT-L
0	0	MT-L
0	0	MT-L
0	0	MT-L
0	0	MT-L
0	1	MT-L
0	0	MT-L
0	0	MT-L
0	0	MT-L
0	0	MT-L
0	0	MT-L
0	0	MT-L
0	0	MT-L
0	0	MT-L
0	0	MT-L
0	0	MT-L
0	0	MT-L
0	0	MT-L
0	0	MT-L
0	0	MT-L
0	0	MT-L
0	0	MT-L
0	0	MT-L
0	0	MT-L
0	0	MT-L
0	0	MT-L
0	1	MT-L
0	0	MT-L
0	0	MT-L
0	0	MT-L
0	0	MT-L
0	0	MT-L
0	0	MT-L
0	1	MT-L
0	0	MT-L
0	0	MT-L
0	0	MT-L
0	0	MT-L
0	0	MT-L
0	0	MT-L
0	0	MT-L
0	0	MT-L
0	0	MT-L
0	0	MT-L
0	0	MT-L
0	0	MT-L
0	0	MT-L
0	0	MT-L
0	0	MT-L
0	0	MT-L
0	0	MT-L
0	0	MT-L
0	0	MT-L
0	0	MT-L
0	0	MT-L
0	0	MT-L
0	0	MT-L
0	0	MT-L
0	0	MT-L
0	0	MT-L
0	0	MT-L
0	0	MT-L
0	0	MT-L
0	0	MT-L
0	0	MT-L
0	0	MT-L
0	0	MT-L
0	0	MT-L
0	0	MT-L
0	0	MT-L
0	0	MT-L
0	0	MT-L
0	0	MT-L
0	1	MT-L
0	0	MT-L
0	0	MT-L
0	0	MT-L
0	0	MT-L
0	0	MT-L
0	0	MT-L
0	0	MT-L
0	0	MT-L
0	0	MT-L
0	0	MT-L
0	0	MT-L
0	0	MT-L
0	0	MT-L
0	0	MT-L
0	0	MT-L
0	0	MT-L
0	1	MT-L
0	0	MT-L
0	0	MT-L
0	0	MT-L
0	0	MT-L
0	0	MT-L
0	0	MT-L
0	0	MT-L
0	0	MT-L
0	0	MT-L
0	0	MT-L
0	0	MT-L
0	0	MT-L
0	2	MT-L
0	0	MT-L
0	0	MT-L
0	0	MT-L
0	0	MT-L
0	0	MT-L
0	0	MT-L
0	0	MT-L
0	0	MT-L
0	0	MT-L
0	0	MT-L
0	0	MT-L
0	0	MT-L
0	0	MT-L
0	0	MT-L
0	0	MT-L
0	0	MT-L
0	0	MT-L
0	0	MT-L
0	0	MT-L
0	0	MT-L
0	0	MT-L
0	0	MT-L
0	0	MT-L
0	0	MT-L
0	0	MT-L
0	0	MT-L
0	0	MT-L
0	0	MT-L
0	0	MT-L
0	0	MT-L
0	0	MT-L
0	0	MT-L
0	0	MT-L
0	0	MT-L
0	0	MT-L
0	0	MT-L
0	0	MT-L
0	0	MT-L
0	0	MT-L
0	0	MT-L
0	0	MT-L
0	0	MT-L
0	0	MT-L
0	0	MT-L
0	0	MT-L
0	0	MT-L
0	0	MT-L
0	0	MT-L
0	0	MT-L
0	1	MT-L
0	0	MT-L
0	1	MT-L
0	0	MT-L
0	0	MT-L
0	0	MT-L
0	0	MT-L
0	0	MT-L
0	0	MT-L
0	0	MT-L
0	0	MT-L
0	1	MT-L
0	0	MT-L
0	0	MT-L
0	0	MT-L
0	0	MT-L
0	0	MT-L
0	0	MT-L
0	0	MT-L
0	0	MT-L
0	0	MT-L
0	0	MT-L
0	0	MT-L
0	0	MT-L
0	0	MT-L
0	0	MT-L
0	0	MT-L
0	0	MT-L
0	1	MT-L
0	0	MT-L
0	0	MT-L
0	0	MT-L
0	0	MT-L
0	0	MT-L
0	0	MT-L
0	0	MT-L
0	1	MT-L
0	0	MT-L
0	0	MT-L
0	0	MT-L
0	0	MT-L
0	0	MT-L
0	0	MT-L
0	1	MT-L
0	0	MT-L
0	1	MT-L
0	0	MT-L
0	0	MT-L
0	0	MT-L
0	0	MT-L
0	0	MT-L
0	0	MT-L
0	0	MT-L
0	0	MT-L
0	0	MT-L
0	0	MT-L
0	0	MT-L
0	0	MT-L
0	1	MT-L
0	0	MT-L
0	0	MT-L
0	0	MT-L
0	0	MT-L
0	0	MT-L
0	0	MT-L
0	0	MT-L
0	0	MT-L
0	0	MT-L
0	0	MT-L
0	0	MT-L
0	0	MT-L
0	0	MT-L
0	0	MT-L
0	0	MT-L
0	0	MT-L
0	0	MT-L
0	0	MT-L
0	0	MT-L
0	0	MT-L
0	0	MT-L
0	0	MT-L
0	0	MT-L
0	0	MT-L
0	0	MT-L
0	0	MT-L
0	0	MT-L
0	0	MT-L
0	0	MT-L
0	1	MT-L
0	0	MT-L
0	0	MT-L
0	0	MT-L
0	0	MT-L
0	0	MT-L
0	0	MT-L
0	0	MT-L
0	0	MT-L
0	0	MT-L
0	0	MT-L
0	0	MT-L
0	0	MT-L
0	0	MT-L
0	0	MT-L
0	0	MT-L
0	0	MT-L
0	0	MT-L
0	0	MT-L
0	0	MT-L
0	0	MT-L
0	0	MT-L
0	0	MT-L
0	1	MT-L
0	0	MT-L
0	0	MT-L
0	0	MT-L
0	0	MT-L
0	0	MT-L
0	0	MT-L
0	0	MT-L
0	0	MT-L
0	0	MT-L
0	0	MT-L
0	0	MT-L
0	0	MT-L
0	0	MT-L
0	0	MT-L
0	0	MT-L
0	0	MT-L
0	1	MT-L
0	0	MT-L
0	0	MT-L
0	0	MT-L
0	0	MT-L
0	0	MT-L
0	0	MT-L
0	0	MT-L
0	1	MT-L
0	0	MT-L
0	0	MT-L
0	0	MT-L
0	0	MT-L
0	0	MT-L
0	0	MT-L
0	0	MT-L
0	0	MT-L
0	0	MT-L
0	0	MT-L
0	0	MT-L
0	0	MT-L
0	0	MT-L
0	0	MT-L
0	0	MT-L
0	0	MT-L
0	0	MT-L
0	0	MT-L
0	0	MT-L
0	0	MT-L
0	0	MT-L
0	0	MT-L
0	0	MT-L
0	0	MT-L
0	0	MT-L
0	1	MT-L
0	0	MT-L
0	0	MT-L
0	0	MT-L
0	0	MT-L
0	0	MT-L
0	0	MT-L
0	0	MT-L
0	0	MT-L
0	0	MT-L
0	0	MT-L
0	0	MT-L
0	0	MT-L
0	0	MT-L
0	0	MT-L
0	0	MT-L
0	0	MT-L
0	0	MT-L
0	1	MT-L
0	0	MT-L
0	0	MT-L
0	0	MT-L
0	0	MT-L
0	0	MT-L
0	0	MT-L
0	0	MT-L
0	0	MT-L
0	0	MT-L
0	1	MT-L
0	0	MT-L
0	0	MT-L
0	0	MT-L
0	0	MT-L
0	0	MT-L
0	0	MT-L
0	0	MT-L
0	0	MT-L
0	0	MT-L
0	0	MT-L
0	0	MT-L
0	0	MT-L
0	0	MT-L
0	0	MT-L
0	0	MT-L
0	0	MT-L
0	0	MT-L
0	0	MT-L
0	0	MT-L
0	0	MT-L
0	0	MT-L
0	0	MT-L
0	0	MT-L
0	0	MT-L
0	0	MT-L
0	0	MT-L
0	0	MT-L
0	0	MT-L
0	0	MT-L
0	0	MT-L
0	0	MT-L
0	0	MT-L
0	0	MT-L
0	0	MT-L
0	1	MT-L
0	0	MT-L
0	0	MT-L
0	0	MT-L
0	0	MT-L
0	0	MT-L
0	0	MT-L
0	0	MT-L
0	0	MT-L
0	0	MT-L
0	0	MT-L
0	0	MT-L
0	0	MT-L
0	1	MT-L
0	0	MT-L
0	0	MT-L
0	0	MT-L
0	0	MT-L
0	0	MT-L
0	0	MT-L
0	0	MT-L
0	0	MT-L
0	0	MT-L
0	0	MT-L
0	0	MT-L
0	0	MT-L
0	1	MT-L
0	0	MT-L
0	1	MT-L
0	0	MT-L
0	0	MT-L
0	0	MT-L
0	0	MT-L
0	0	MT-L
0	0	MT-L
0	0	MT-L
0	0	MT-L
0	0	MT-L
0	0	MT-L
0	0	MT-L
0	0	MT-L
0	0	MT-L
0	0	MT-L
0	0	MT-L
0	0	MT-L
0	0	MT-L
0	0	MT-L
0	0	MT-L
0	0	MT-L
0	0	MT-L
0	1	MT-L
0	0	MT-L
0	1	MT-L
0	0	MT-L
0	0	MT-L
0	0	MT-L
0	0	MT-L
0	0	MT-L
0	0	MT-L
0	0	MT-L
0	0	MT-L
0	0	MT-L
0	0	MT-L
0	0	MT-L
0	0	MT-L
0	0	MT-L
0	0	MT-L
0	0	MT-L
0	0	MT-L
0	0	MT-L
0	0	MT-L
0	0	MT-L
0	0	MT-L
0	0	MT-L
0	0	MT-L
0	1	MT-L
0	0	MT-L
0	0	MT-L
0	0	MT-L
0	0	MT-L
0	1	MT-L
0	0	MT-L
0	0	MT-L
0	0	MT-L
0	0	MT-L
0	0	MT-L
0	0	MT-L
0	0	MT-L
0	0	MT-L
0	2	MT-L
0	0	MT-L
0	0	MT-L
0	0	MT-L
0	0	MT-L
0	0	MT-L
0	0	MT-L
0	0	MT-L
0	0	MT-L
0	0	MT-L
0	0	MT-L
0	0	MT-L
0	0	MT-L
0	0	MT-L
0	0	MT-L
0	0	MT-L
0	0	MT-L
0	0	MT-L
0	0	MT-L
0	0	MT-L
0	0	MT-L
0	0	MT-L
0	0	MT-L
0	1	MT-L
0	0	MT-L
0	0	MT-L
0	1	MT-L
0	0	MT-L
0	0	MT-L
0	0	MT-L
0	0	MT-L
0	0	MT-L
0	0	MT-L
0	0	MT-L
0	0	MT-L
0	0	MT-L
0	0	MT-L
0	0	MT-L
0	1	MT-L
0	0	MT-L
0	1	MT-L
0	0	MT-L
0	0	MT-L
0	0	MT-L
0	0	MT-L
0	0	MT-L
0	0	MT-L
0	0	MT-L
0	0	MT-L
0	0	MT-L
0	0	MT-L
0	0	MT-L
0	0	MT-L
0	1	MT-L
0	0	MT-L
0	0	MT-L
0	0	MT-L
0	0	MT-L
0	0	MT-L
0	0	MT-L
0	0	MT-L
0	0	MT-L
0	0	MT-L
0	0	MT-L
0	0	MT-L
0	0	MT-L
0	1	MT-L
0	0	MT-L
0	0	MT-L
0	0	MT-L
0	0	MT-L
0	0	MT-L
0	0	MT-L
0	0	MT-L
0	0	MT-L
0	0	MT-L
0	0	MT-L
0	0	MT-L
0	0	MT-L
0	0	MT-L
0	0	MT-L
0	1	MT-L
0	0	MT-L
0	0	MT-L
0	0	MT-L
0	0	MT-L
0	0	MT-L
0	0	MT-L
0	0	MT-L
0	0	MT-L
0	0	MT-L
0	1	MT-L
0	0	MT-L
0	0	MT-L
0	0	MT-L
0	0	MT-L
0	0	MT-L
0	0	MT-L
0	0	MT-L
0	0	MT-L
0	0	MT-L
0	0	MT-L
0	0	MT-L
0	0	MT-L
0	0	MT-L
0	0	MT-L
0	0	MT-L
0	0	MT-L
0	0	MT-L
0	1	MT-L
0	0	MT-L
0	0	MT-L
0	0	MT-L
0	1	MT-L
0	0	MT-L
0	0	MT-L
0	0	MT-L
0	0	MT-L
0	0	MT-L
0	0	MT-L
0	0	MT-L
0	0	MT-L
0	0	MT-L
0	0	MT-L
0	0	MT-L
0	0	MT-L
0	0	MT-L
0	0	MT-L
0	0	MT-L
0	0	MT-L
0	0	MT-L
0	0	MT-L
0	0	MT-L
0	0	MT-L
0	0	MT-L
0	0	MT-L
0	0	MT-L
0	0	MT-L
0	0	MT-L
0	0	MT-L
0	0	MT-L
0	0	MT-L
0	0	MT-L
0	0	MT-L
0	0	MT-L
0	0	MT-L
0	0	MT-L
0	0	MT-L
0	0	MT-L
0	0	MT-L
0	0	MT-L
0	0	MT-L
0	0	MT-L
0	0	MT-L
0	0	MT-L
0	0	MT-L
0	0	MT-L
0	1	MT-L
0	0	MT-L
0	0	MT-L
0	0	MT-L
0	0	MT-L
0	0	MT-L
0	0	MT-L
0	0	MT-L
0	0	MT-L
0	0	MT-L
0	0	MT-L
0	0	MT-L
0	0	MT-L
0	0	MT-L
0	0	MT-L
0	0	MT-L
0	0	MT-L
0	0	MT-L
0	0	MT-L
0	0	MT-L
0	0	MT-L
0	0	MT-L
0	0	MT-L
0	0	MT-L
0	0	MT-L
0	0	MT-L
0	0	MT-L
0	0	MT-L
0	0	MT-L
0	0	MT-L
0	0	MT-L
0	0	MT-L
0	0	MT-L
0	0	MT-L
0	0	MT-L
0	1	MT-L
0	0	MT-L
0	0	MT-L
0	0	MT-L
0	0	MT-L
0	0	MT-L
0	0	MT-L
0	0	MT-L
0	0	MT-L
0	0	MT-L
0	0	MT-L
0	0	MT-L
0	0	MT-L
0	0	MT-L
0	1	MT-L
0	0	MT-L
0	0	MT-L
0	0	MT-L
0	0	MT-L
0	0	MT-L
0	0	MT-L
0	0	MT-L
0	0	MT-L
0	0	MT-L
0	0	MT-L
0	0	MT-L
0	1	MT-L
0	0	MT-L
0	0	MT-L
0	0	MT-L
0	0	MT-L
0	0	MT-L
0	0	MT-L
0	0	MT-L
0	0	MT-L
0	0	MT-L
0	0	MT-L
0	0	MT-L
0	0	MT-L
0	0	MT-L
0	0	MT-L
0	0	MT-L
0	0	MT-L
0	0	MT-L
0	0	MT-L
0	0	MT-L
0	0	MT-L
0	0	MT-L
0	0	MT-L
0	0	MT-L
0	0	MT-L
0	0	MT-L
0	0	MT-L
0	0	MT-L
0	0	MT-L
0	0	MT-L
0	0	MT-L
0	0	MT-L
0	0	MT-L
0	0	MT-L
0	0	MT-L
0	0	MT-L
0	0	MT-L
0	0	MT-L
0	0	MT-L
0	0	MT-L
0	0	MT-L
0	0	MT-L
0	0	MT-L
0	0	MT-L
0	0	MT-L
0	0	MT-L
0	0	MT-L
0	0	MT-L
0	1	MT-L
0	0	MT-L
0	0	MT-L
0	0	MT-L
0	0	MT-L
0	0	MT-L
0	0	MT-L
0	0	MT-L
0	0	MT-L
0	0	MT-L
0	0	MT-L
0	0	MT-L
0	0	MT-L
0	0	MT-L
0	0	MT-L
0	0	MT-L
0	0	MT-L
0	0	MT-L
0	0	MT-L
0	0	MT-L
0	0	MT-L
0	0	MT-L
0	0	MT-L
0	0	MT-L
0	0	MT-L
0	0	MT-L
0	0	MT-L
0	1	MT-L
0	0	MT-L
0	0	MT-L
0	0	MT-L
0	0	MT-L
0	1	MT-L
0	0	MT-L
0	0	MT-L
0	0	MT-L
0	0	MT-L
0	0	MT-L
0	0	MT-L
0	0	MT-L
0	0	MT-L
0	1	MT-L
0	0	MT-L
0	0	MT-L
0	0	MT-L
0	0	MT-L
0	0	MT-L
0	0	MT-L
0	0	MT-L
0	0	MT-L
0	1	MT-L
0	0	MT-L
0	0	MT-L
0	0	MT-L
0	0	MT-L
0	0	MT-L
0	0	MT-L
0	0	MT-L
0	0	MT-L
0	0	MT-L
0	0	MT-L
0	0	MT-L
0	0	MT-L
0	0	MT-L
0	0	MT-L
0	1	MT-L
0	0	MT-L
0	0	MT-L
0	0	MT-L
0	0	MT-L
0	0	MT-L
0	0	MT-L
0	0	MT-L
0	0	MT-L
0	0	MT-L
0	0	MT-L
0	0	MT-L
0	0	MT-L
0	0	MT-L
0	0	MT-L
0	0	MT-L
0	0	MT-L
0	0	MT-L
0	0	MT-L
0	0	MT-L
0	0	MT-L
0	1	MT-L
0	0	MT-L
0	0	MT-L
0	0	MT-L
0	0	MT-L
0	0	MT-L
0	0	MT-L
0	0	MT-L
0	0	MT-L
0	0	MT-L
0	0	MT-L
0	0	MT-L
0	0	MT-L
0	0	MT-L
0	0	MT-L
0	0	MT-L
0	0	MT-L
0	0	MT-L
0	0	MT-L
0	0	MT-L
0	0	MT-L
0	0	MT-L
0	0	MT-L
0	0	MT-L
0	0	MT-L
0	0	MT-L
0	0	MT-L
0	0	MT-L
0	0	MT-L
0	0	MT-L
0	0	MT-L
0	0	MT-L
0	0	MT-L
0	0	MT-L
0	1	MT-L
0	0	MT-L
0	0	MT-L
0	0	MT-L
0	0	MT-L
0	0	MT-L
0	0	MT-L
0	0	MT-L
0	0	MT-L
0	0	MT-L
0	0	MT-L
0	0	MT-L
0	0	MT-L
0	0	MT-L
0	0	MT-L
0	0	MT-L
0	0	MT-L
0	0	MT-L
0	0	MT-L
0	0	MT-L
0	0	MT-L
0	0	MT-L
0	0	MT-L
0	0	MT-L
0	0	MT-L
0	0	MT-L
0	0	MT-L
0	0	MT-L
0	0	MT-L
0	0	MT-L
0	0	MT-L
0	0	MT-L
0	0	MT-L
0	0	MT-L
0	0	MT-L
0	0	MT-L
0	0	MT-L
0	0	MT-L
0	0	MT-L
0	0	MT-L
0	0	MT-L
0	0	MT-L
0	0	MT-L
0	1	MT-L
0	0	MT-L
0	0	MT-L
0	0	MT-L
0	1	MT-L
0	0	MT-L
0	0	MT-L
0	0	MT-L
0	0	MT-L
0	0	MT-L
0	0	MT-L
0	0	MT-L
0	0	MT-L
0	0	MT-L
0	0	MT-L
0	0	MT-L
0	0	MT-L
0	0	MT-L
0	0	MT-L
0	1	MT-L
0	0	MT-L
0	0	MT-L
0	0	MT-L
0	0	MT-L
0	0	MT-L
0	0	MT-L
0	0	MT-L
0	0	MT-L
0	0	MT-L
0	0	MT-L
0	0	MT-L
0	0	MT-L
0	0	MT-L
0	0	MT-L
0	0	MT-L
0	0	MT-L
0	0	MT-L
0	1	MT-L
0	0	MT-L
0	0	MT-L
0	0	MT-L
0	0	MT-L
0	0	MT-L
0	0	MT-L
0	1	MT-L
0	0	MT-L
0	0	MT-L
0	0	MT-L
0	0	MT-L
0	0	MT-L
0	0	MT-L
0	0	MT-L
0	0	MT-L
0	0	MT-L
0	0	MT-L
0	0	MT-L
0	0	MT-L
0	0	MT-L
0	0	MT-L
0	0	MT-L
0	0	MT-L
0	0	MT-L
0	0	MT-L
0	1	MT-L
0	0	MT-L
0	0	MT-L
0	0	MT-L
0	0	MT-L
0	0	MT-L
0	0	MT-L
0	0	MT-L
0	0	MT-L
0	1	MT-L
0	0	MT-L
0	0	MT-L
0	0	MT-L
0	0	MT-L
0	1	MT-L
0	0	MT-L
0	0	MT-L
0	0	MT-L
0	0	MT-L
0	0	MT-L
0	0	MT-L
0	0	MT-L
0	0	MT-L
0	0	MT-L
0	0	MT-L
0	0	MT-L
0	0	MT-L
0	0	MT-L
0	0	MT-L
0	0	MT-L
0	0	MT-L
0	0	MT-L
0	0	MT-L
0	0	MT-L
0	0	MT-L
0	0	MT-L
0	0	MT-L
0	0	MT-L
0	0	MT-L
0	0	MT-L
0	0	MT-L
0	0	MT-L
0	1	MT-L
0	0	MT-L
0	0	MT-L
0	0	MT-L
0	0	MT-L
0	0	MT-L
0	0	MT-L
0	0	MT-L
0	0	MT-L
0	0	MT-L
0	0	MT-L
0	0	MT-L
0	0	MT-L
0	0	MT-L
0	0	MT-L
0	0	MT-L
0	0	MT-L
0	0	MT-L
0	0	MT-L
0	0	MT-L
0	0	MT-L
0	0	MT-L
0	0	MT-L
0	0	MT-L
0	0	MT-L
0	1	MT-L
0	0	MT-L
0	0	MT-L
0	0	MT-L
0	0	MT-L
0	0	MT-L
0	0	MT-L
0	0	MT-L
0	0	MT-L
0	0	MT-L
0	0	MT-L
0	0	MT-L
0	0	MT-L
0	0	MT-L
0	0	MT-L
0	0	MT-L
0	0	MT-L
0	0	MT-L
0	1	MT-L
0	0	MT-L
0	0	MT-L
0	0	MT-L
0	0	MT-L
0	0	MT-L
0	0	MT-L
0	1	MT-L
0	0	MT-L
0	0	MT-L
0	0	MT-L
0	0	MT-L
0	0	MT-L
0	0	MT-L
0	0	MT-L
0	0	MT-L
0	0	MT-L
0	0	MT-L
0	0	MT-L
0	0	MT-L
0	0	MT-L
0	0	MT-L
0	0	MT-L
0	0	MT-L
0	0	MT-L
0	0	MT-L
0	0	MT-L
0	0	MT-L
0	0	MT-L
0	1	MT-L
0	0	MT-L
0	0	MT-L
0	0	MT-L
0	0	MT-L
0	0	MT-L
0	0	MT-L
0	0	MT-L
0	0	MT-L
0	0	MT-L
0	0	MT-L
0	0	MT-L
0	0	MT-L
0	0	MT-L
0	0	MT-L
0	0	MT-L
0	0	MT-L
0	0	MT-L
0	0	MT-L
0	0	MT-L
0	0	MT-L
0	0	MT-L
0	0	MT-L
0	0	MT-L
0	0	MT-L
0	0	MT-L
0	0	MT-L
0	0	MT-L
0	0	MT-L
0	0	MT-L
0	0	MT-L
0	0	MT-L
0	0	MT-L
0	0	MT-L
0	0	MT-L
0	0	MT-L
0	1	MT-L
0	0	MT-L
0	0	MT-L
0	0	MT-L
0	0	MT-L
0	0	MT-L
0	0	MT-L
0	0	MT-L
0	0	MT-L
0	0	MT-L
0	0	MT-L
0	0	MT-L
0	0	MT-L
0	0	MT-L
0	0	MT-L
0	0	MT-L
0	0	MT-L
0	0	MT-L
0	0	MT-L
0	0	MT-L
0	0	MT-L
0	0	MT-L
0	1	MT-L
0	0	MT-L
0	0	MT-L
0	1	MT-L
0	0	MT-L
0	0	MT-L
0	0	MT-L
0	0	MT-L
0	0	MT-L
0	0	MT-L
0	0	MT-L
0	0	MT-L
0	0	MT-L
0	0	MT-L
0	0	MT-L
0	0	MT-L
0	0	MT-L
0	0	MT-L
0	0	MT-L
0	0	MT-L
0	0	MT-L
0	0	MT-L
0	0	MT-L
0	0	MT-L
0	0	MT-L
0	0	MT-L
0	0	MT-L
0	0	MT-L
0	0	MT-L
0	0	MT-L
0	0	MT-L
0	0	MT-L
0	0	MT-L
0	0	MT-L
0	1	MT-L
0	0	MT-L
0	0	MT-L
0	0	MT-L
0	0	MT-L
0	0	MT-L
0	0	MT-L
0	0	MT-L
0	0	MT-L
0	0	MT-L
0	0	MT-L
0	0	MT-L
0	0	MT-L
0	0	MT-L
0	0	MT-L
0	0	MT-L
0	0	MT-L
0	0	MT-L
0	0	MT-L
0	0	MT-L
0	0	MT-L
0	0	MT-L
0	0	MT-L
0	0	MT-L
0	0	MT-L
0	0	MT-L
0	0	MT-L
0	0	MT-L
0	0	MT-L
0	0	MT-L
0	0	MT-L
0	0	MT-L
0	0	MT-L
0	0	MT-L
0	0	MT-L
0	0	MT-L
0	0	MT-L
0	0	MT-L
0	0	MT-L
0	0	MT-L
0	0	MT-L
0	0	MT-L
0	0	MT-L
0	0	MT-L
0	0	MT-L
0	0	MT-L
0	0	MT-L
0	0	MT-L
0	0	MT-L
0	1	MT-L
0	0	MT-L
0	0	MT-L
0	0	MT-L
0	0	MT-L
0	0	MT-L
0	0	MT-L
0	0	MT-L
0	0	MT-L
0	0	MT-L
0	0	MT-L
0	0	MT-L
0	0	MT-L
0	0	MT-L
0	0	MT-L
0	1	MT-L
0	0	MT-L
0	0	MT-L
0	0	MT-L
0	0	MT-L
0	0	MT-L
0	0	MT-L
0	0	MT-L
0	0	MT-L
0	0	MT-L
0	0	MT-L
0	0	MT-L
0	0	MT-L
0	0	MT-L
0	0	MT-L
0	0	MT-L
0	1	MT-L
0	0	MT-L
0	0	MT-L
0	0	MT-L
0	0	MT-L
0	0	MT-L
0	0	MT-L
0	0	MT-L
0	0	MT-L
0	0	MT-L
0	0	MT-L
0	0	MT-L
0	0	MT-L
0	0	MT-L
0	0	MT-L
0	0	MT-L
0	0	MT-L
0	0	MT-L
0	1	MT-L
0	0	MT-L
0	0	MT-L
0	0	MT-L
0	1	MT-L
0	0	MT-L
0	0	MT-L
0	0	MT-L
0	0	MT-L
0	0	MT-L
0	0	MT-L
0	0	MT-L
0	0	MT-L
0	0	MT-L
0	0	MT-L
0	0	MT-L
0	0	MT-L
0	0	MT-L
0	0	MT-L
0	0	MT-L
0	0	MT-L
0	0	MT-L
0	0	MT-L
0	0	MT-L
0	0	MT-L
0	0	MT-L
0	0	MT-L
0	0	MT-L
0	0	MT-L
0	0	MT-L
0	0	MT-L
0	0	MT-L
0	0	MT-L
0	0	MT-L
0	0	MT-L
0	0	MT-L
0	0	MT-L
0	0	MT-L
0	0	MT-L
0	0	MT-L
0	0	MT-L
0	0	MT-L
0	0	MT-L
0	0	MT-L
0	0	MT-L
0	0	MT-L
0	0	MT-L
0	0	MT-L
0	0	MT-L
0	0	MT-L
0	0	MT-L
0	0	MT-L
0	0	MT-L
0	0	MT-L
0	0	MT-L
0	0	MT-L
0	0	MT-L
0	0	MT-L
0	0	MT-L
0	0	MT-L
0	0	MT-L
0	0	MT-L
0	0	MT-L
0	0	MT-L
0	0	MT-L
0	0	MT-L
0	0	MT-L
0	0	MT-L
0	0	MT-L
0	0	MT-L
0	0	MT-L
0	0	MT-L
0	0	MT-L
0	0	MT-L
0	0	MT-L
0	0	MT-L
0	0	MT-L
0	0	MT-L
0	0	MT-L
0	0	MT-L
0	0	MT-L
0	2	MT-L
0	0	MT-L
0	0	MT-L
0	0	MT-L
0	0	MT-L
0	0	MT-L
0	0	MT-L
0	0	MT-L
0	0	MT-L
0	1	MT-L
0	0	MT-L
0	0	MT-L
0	0	MT-L
0	0	MT-L
0	0	MT-L
0	0	MT-L
0	0	MT-L
0	0	MT-L
0	0	MT-L
0	0	MT-L
0	0	MT-L
0	0	MT-L
0	0	MT-L
0	0	MT-L
0	0	MT-L
0	0	MT-L
0	0	MT-L
0	0	MT-L
0	0	MT-L
0	0	MT-L
0	0	MT-L
0	0	MT-L
0	0	MT-L
0	0	MT-L
0	0	MT-L
0	0	MT-L
0	0	MT-L
0	0	MT-L
0	0	MT-L
0	0	MT-L
0	0	MT-L
0	0	MT-L
0	0	MT-L
0	1	MT-L
0	0	MT-L
0	1	MT-L
0	0	MT-L
0	0	MT-L
0	0	MT-L
0	0	MT-L
0	0	MT-L
0	0	MT-L
0	0	MT-L
0	0	MT-L
0	0	MT-L
0	0	MT-L
0	0	MT-L
0	0	MT-L
0	0	MT-L
0	0	MT-L
0	0	MT-L
0	0	MT-L
0	0	MT-L
0	0	MT-L
0	0	MT-L
0	0	MT-L
0	0	MT-L
0	0	MT-L
0	0	MT-L
0	0	MT-L
0	0	MT-L
0	0	MT-L
0	0	MT-L
0	0	MT-L
0	0	MT-L
0	0	MT-L
0	0	MT-L
0	0	MT-L
0	0	MT-L
0	1	MT-L
0	0	MT-L
0	0	MT-L
0	0	MT-L
0	0	MT-L
0	0	MT-L
0	0	MT-L
0	0	MT-L
0	1	MT-L
0	0	MT-L
0	0	MT-L
0	0	MT-L
0	0	MT-L
0	0	MT-L
0	0	MT-L
0	0	MT-L
0	1	MT-L
0	1	MT-L
0	0	MT-L
0	0	MT-L
0	0	MT-L
0	0	MT-L
0	0	MT-L
0	0	MT-L
0	0	MT-L
0	0	MT-L
0	0	MT-L
0	0	MT-L
0	0	MT-L
0	0	MT-L
0	0	MT-L
0	0	MT-L
0	0	MT-L
0	0	MT-L
0	0	MT-L
0	0	MT-L
0	0	MT-L
0	1	MT-L
0	0	MT-L
0	0	MT-L
0	0	MT-L
0	0	MT-L
0	0	MT-L
0	0	MT-L
0	0	MT-L
0	0	MT-L
0	0	MT-L
0	0	MT-L
0	0	MT-L
0	0	MT-L
0	0	MT-L
0	0	MT-L
0	0	MT-L
0	0	MT-L
0	0	MT-L
0	0	MT-L
0	0	MT-L
0	0	MT-L
0	0	MT-L
0	0	MT-L
0	0	MT-L
0	0	MT-L
0	0	MT-L
0	0	MT-L
0	0	MT-L
0	0	MT-L
0	0	MT-L
0	0	MT-L
0	0	MT-L
0	0	MT-L
0	0	MT-L
0	0	MT-L
0	0	MT-L
0	0	MT-L
0	0	MT-L
0	0	MT-L
0	0	MT-L
0	0	MT-L
0	0	MT-L
0	0	MT-L
0	0	MT-L
0	0	MT-L
0	0	MT-L
0	0	MT-L
0	0	MT-L
0	0	MT-L
0	0	MT-L
0	0	MT-L
0	0	MT-L
0	0	MT-L
0	0	MT-L
0	0	MT-L
0	0	MT-L
0	0	MT-L
0	0	MT-L
0	0	MT-L
0	0	MT-L
0	0	MT-L
0	0	MT-L
0	0	MT-L
0	0	MT-L
0	0	MT-L
0	0	MT-L
0	0	MT-L
0	0	MT-L
0	0	MT-L
0	0	MT-L
0	0	MT-L
0	0	MT-L
0	0	MT-L
0	0	MT-L
0	0	MT-L
0	0	MT-L
0	0	MT-L
0	0	MT-L
0	0	MT-L
0	0	MT-L
0	0	MT-L
0	0	MT-L
0	0	MT-L
0	0	MT-L
0	0	MT-L
0	0	MT-L
0	0	MT-L
0	0	MT-L
0	0	MT-L
0	0	MT-L
0	0	MT-L
0	0	MT-L
0	0	MT-L
0	0	MT-L
0	0	MT-L
0	0	MT-L
0	0	MT-L
0	0	MT-L
0	0	MT-L
0	0	MT-L
0	0	MT-L
0	0	MT-L
0	0	MT-L
0	0	MT-L
0	0	MT-L
0	0	MT-L
0	0	MT-L
0	0	MT-L
0	0	MT-L
0	0	MT-L
0	0	MT-L
0	0	MT-L
0	0	MT-L
0	0	MT-L
0	0	MT-L
0	0	MT-L
0	0	MT-L
0	0	MT-L
0	0	MT-L
0	0	MT-L
0	0	MT-L
0	0	MT-L
0	0	MT-L
0	0	MT-L
0	0	MT-L
0	0	MT-L
0	0	MT-L
0	0	MT-L
0	0	MT-L
0	0	MT-L
0	0	MT-L
0	0	MT-L
0	0	MT-L
0	0	MT-L
0	0	MT-L
0	0	MT-L
0	0	MT-L
0	0	MT-L
0	1	MT-L
0	0	MT-L
0	0	MT-L
0	0	MT-L
0	0	MT-L
0	0	MT-L
0	0	MT-L
0	0	MT-L
0	0	MT-L
0	0	MT-L
0	0	MT-L
0	0	MT-L
0	0	MT-L
0	0	MT-L
0	0	MT-L
0	0	MT-L
0	0	MT-L
0	0	MT-L
0	0	MT-L
0	0	MT-L
0	0	MT-L
0	0	MT-L
0	0	MT-L
0	0	MT-L
0	0	MT-L
0	0	MT-L
0	0	MT-L
0	0	MT-L
0	0	MT-L
0	0	MT-L
0	0	MT-L
0	0	MT-L
0	0	MT-L
0	0	MT-L
0	0	MT-L
0	0	MT-L
0	0	MT-L
0	0	MT-L
0	0	MT-L
0	0	MT-L
0	0	MT-L
0	0	MT-L
0	0	MT-L
0	1	MT-L
0	0	MT-L
0	0	MT-L
0	0	MT-L
0	0	MT-L
0	0	MT-L
0	0	MT-L
0	0	MT-L
0	0	MT-L
0	0	MT-L
0	0	MT-L
0	0	MT-L
0	0	MT-L
0	1	MT-L
0	0	MT-L
0	0	MT-L
0	0	MT-L
0	0	MT-L
0	0	MT-L
0	0	MT-L
0	0	MT-L
0	0	MT-L
0	0	MT-L
0	0	MT-L
0	0	MT-L
0	0	MT-L
0	0	MT-L
0	0	MT-L
0	0	MT-L
0	0	MT-L
0	0	MT-L
0	0	MT-L
0	0	MT-L
0	0	MT-L
0	0	MT-L
0	0	MT-L
0	0	MT-L
0	0	MT-L
0	0	MT-L
0	0	MT-L
0	0	MT-L
0	0	MT-L
0	0	MT-L
0	0	MT-L
0	0	MT-L
0	0	MT-L
0	0	MT-L
0	0	MT-L
0	1	MT-L
0	0	MT-L
0	0	MT-L
0	0	MT-L
0	0	MT-L
0	0	MT-L
0	0	MT-L
0	0	MT-L
0	0	MT-L
0	0	MT-L
0	0	MT-L
0	0	MT-L
0	0	MT-L
1	0	MT-L
1	0	MT-L
1	0	MT-L
1	0	MT-L
1	0	MT-L
1	0	MT-L
1	0	MT-L
1	0	MT-L
1	0	MT-L
1	0	MT-L
1	0	MT-L
1	0	MT-L
1	0	MT-L
1	0	MT-L
1	0	MT-L
1	0	MT-L
1	0	MT-L
1	0	MT-L
1	0	MT-L
1	0	MT-L
1	0	MT-L
1	0	MT-L
1	0	MT-L
1	0	MT-L
1	0	MT-L
1	0	MT-L
1	0	MT-L
1	0	MT-L
1	0	MT-L
1	0	MT-L
1	0	MT-L
1	0	MT-L
1	0	MT-L
1	0	MT-L
1	0	MT-L
1	0	MT-L
1	0	MT-L
1	0	MT-L
1	0	MT-L
1	0	MT-L
1	0	MT-L
1	0	MT-L
1	0	MT-L
1	0	MT-L
1	0	MT-L
1	0	MT-L
1	0	MT-L
1	0	MT-L
1	0	MT-L
1	0	MT-L
1	0	MT-L
1	0	MT-L
1	0	MT-L
1	0	MT-L
1	0	MT-L
1	0	MT-L
1	0	MT-L
1	0	MT-L
1	0	MT-L
1	0	MT-L
1	0	MT-L
1	0	MT-L
1	0	MT-L
1	0	MT-L
1	0	MT-L
1	0	MT-L
1	0	MT-L
1	0	MT-L
1	0	MT-L
1	0	MT-L
1	0	MT-L
1	0	MT-L
1	0	MT-L
1	0	MT-L
1	0	MT-L
1	0	MT-L
1	0	MT-L
1	0	MT-L
1	0	MT-L
1	0	MT-L
1	0	MT-L
1	0	MT-L
1	0	MT-L
1	0	MT-L
1	0	MT-L
1	0	MT-L
1	0	MT-L
1	0	MT-L
1	0	MT-L
1	0	MT-L
1	0	MT-L
1	0	MT-L
1	0	MT-L
1	0	MT-L
1	0	MT-L
1	0	MT-L
1	0	MT-L
1	0	MT-L
1	0	MT-L
1	0	MT-L
1	0	MT-L
1	0	MT-L
1	0	MT-L
1	0	MT-L
1	0	MT-L
1	0	MT-L
1	0	MT-L
1	0	MT-L
1	0	MT-L
1	0	MT-L
1	0	MT-L
1	0	MT-L
1	0	MT-L
1	0	MT-L
1	0	MT-L
1	0	MT-L
1	0	MT-L
1	0	MT-L
1	1	MT-L
1	0	MT-L
1	0	MT-L
1	0	MT-L
1	0	MT-L
1	0	MT-L
1	0	MT-L
1	0	MT-L
1	0	MT-L
1	0	MT-L
1	0	MT-L
1	0	MT-L
1	0	MT-L
1	0	MT-L
1	0	MT-L
1	0	MT-L
1	0	MT-L
1	0	MT-L
1	0	MT-L
1	0	MT-L
1	0	MT-L
1	0	MT-L
1	0	MT-L
1	0	MT-L
1	0	MT-L
1	0	MT-L
1	0	MT-L
1	0	MT-L
1	0	MT-L
1	0	MT-L
1	0	MT-L
1	1	MT-L
1	0	MT-L
1	0	MT-L
1	0	MT-L
1	0	MT-L
1	0	MT-L
1	0	MT-L
1	0	MT-L
1	0	MT-L
1	0	MT-L
[truncated: 32,077 more rows]

## Sheet: Figure 3b-f
Codon		mutation counts per codon						sliding window, -lg10(p-value)
	combined set	MT-L	MT-H	MSS htmb			combined set	MT-L	MT-H	MSS htmb
1	4	2	1	0			#N/A	#N/A	#N/A	#N/A
2	0	0	0	0			#N/A	#N/A	#N/A	#N/A
3	1	0	1	0			0.0475493	0.00602358	0.179155	0
4	0	0	0	0			0.0475493	0.0167486	0.0470737	0
5	4	3	1	0			0.145883	0.312828	0.0470737	0
6	4	3	0	1			0.230726	0.59598	0	0
7	29	5	0	23			0.230726	0.59598	0	0
8	2	2	0	0			0.0845289	0.441446	0	0
9	0	0	0	0			0.00716797	0.131133	0	0
10	2	2	0	0			0.00404	0.00602358	0	0
11	1	0	0	1			0.0241121	0.0381965	0	0
12	1	1	0	0			0.414349	0.441446	0	0
13	4	4	0	0			0.477203	1.46686	0.0470737	0
14	6	5	1	0			0.773747	2.27886	0.179155	0
15	12	7	1	4			1.31967	3.06676	0.179155	0
16	16	15	1	0			0.301715	1.49357	0.179155	0
17	12	12	0	0			0.0731987	1.17909	0.0470737	0
18	0	0	0	0			0.0367014	0.0333938	0	0
19	4	4	0	0			0.0845289	0.110182	0	0
20	1	0	0	1			0.08437	0.131133	0	0
21	3	3	0	0			0.209249	0.312828	0	0
22	2	2	0	0			0.0845289	0.110182	0.0470737	0.160264
23	2	2	0	0			0.340868	0.619736	0.0470737	0
24	11	8	2	1			0.230726	0.445735	0.0470737	0
25	4	4	0	0			0.259244	0.454298	0.404461	0
26	2	2	0	0			0.396999	0.657636	0.404461	0
27	18	16	2	0			0.230726	0.445735	0.0470737	0
28	3	3	0	0			0.0195318	0.0556411	0.0470737	0
29	1	1	0	0			0.012884	0.445735	0.404461	0
30	0	0	0	0			0.043747	0.59598	0.0470737	0
31	9	6	2	0			0.012884	0.445735	0.0769208	0
32	3	3	0	0			0.259244	0.619736	0.962094	0
33	22	15	7	0			0.72097	1.17909	0.962094	0
34	5	2	3	0			0.72097	0.274125	0.962094	0
35	9	9	0	0			0.164002	0.00948726	0.962094	0
36	17	14	2	1			0.164002	0.00948726	0.717159	0
37	0	0	0	0			0.301715	0.133235	0.404461	0
38	9	9	0	0			0.396999	0.168022	0.404461	0.160264
39	6	4	2	0			1.28288	0.303152	0.0470737	0
40	3	2	0	1			1.83333	0.619736	0.0470737	0
41	7	3	0	4			2.6987	1.46686	0.0470737	0
42	2	2	0	0			1.8049	1.21245	0	0
43	6	6	0	0			0	1.46686	0.404461	0
44	3	3	0	0			1.8049	1.46686	0.404461	0
45	7	3	4	0			0	2.7084	1.10808	0
46	3	3	0	0			2.6987	1.46686	1.56839	0
47	8	6	2	0			0	1.21245	1.56839	0
48	3	2	1	0			1.08353	0.59598	0.179155	0
49	4	2	0	1			0.549172	0.20975	0.179155	0
50	0	0	0	0			0.137506	0.0381965	0.0470737	0
51	0	0	0	0			0.301202	0.0381965	0.179155	0.160264
52	4	3	1	0			0.137506	0.0381965	0.179155	0
53	5	2	2	1			0.88401	0.59598	0.179155	0
54	2	2	0	0			1.54452	0.776315	0.179155	0.486403
55	6	6	0	0			1.28288	0.619736	0.0769208	0.486403
56	3	1	0	2			0.340868	0.303152	0	0.160264
57	18	9	9	0			0.340868	0.191742	0	0.486403
58	0	0	0	0			0.0845289	0.00773154	0	0.486403
59	2	1	0	1			0.043747	0.00773154	0.0769208	0
60	3	2	1	0			0.0475493	0.00165429	0.0470737	0.486403
61	2	1	1	0			0.145883	0.0381965	0.0769208	0.948468
62	2	0	0	2			0.145883	0.0749715	0.0769208	0.486403
63	18	3	13	1			0.828864	0.59598	0	0.948468
64	2	2	0	0			1.01132	1.46686	0	1.16903
65	8	7	0	1			1.01132	1.74448	0	0.215284
66	10	5	0	4			1.01132	1.61592	0.717159	0
67	2	1	1	0			1.5788	2.27886	0.717159	0
68	22	18	4	0			0.259244	0.824705	0.717159	0
69	4	4	0	0			0.230726	0.303152	0.717159	0
70	2	2	0	0			0.230726	0.445735	0.404461	0
71	2	2	0	0			0.08437	0.20975	0	0
72	2	2	0	0			0.0241121	0.0381965	0	0
73	0	0	0	0			0.00404	0.00602358	0	0
74	2	1	0	1			0.0020123	0.0749715	0.404461	0
75	0	0	0	0			3.65762e-05	0.0167486	0.404461	0
76	9	5	4	0			3.65762e-05	0.0167486	0.404461	0
77	0	0	0	0			0.043747	0.131133	1.56839	0
78	0	0	0	0			0.477203	0.441446	1.56839	0.160264
79	7	4	3	0			0.549172	0.131133	0.404461	0.160264
80	5	3	0	2			0.705779	0.131133	0.717159	0.160264
81	3	2	1	0			0.88401	0.20975	0.717159	0.160264
82	1	0	1	0			0.08437	0.0167486	0.0470737	0.160264
83	1	1	0	0			0.00404	0.00165429	0.0470737	0
84	0	0	0	0			0.00123352	0.00165429	0	0
85	1	1	0	0			0.0241121	0.0167486	0.0470737	0
86	2	2	0	0			0.0475493	0.0381965	0.0470737	0
87	4	2	2	0			0.08437	0.0381965	0.179155	0
88	2	2	0	0			0.145883	0.0381965	0.266789	0
89	1	0	1	0			0.230726	0.0381965	0.566289	0
90	9	1	8	0			0.0820201	0.312828	0.0769208	0.486403
91	3	2	1	0			0.0731987	0.303152	0.566289	0.486403
92	10	6	0	3			0.0731987	0.445735	0.266789	0.486403
93	14	12	2	0			0.773747	1.61592	0.404461	0.486403
94	1	1	0	0			0.72097	1.93462	0.266789	0.486403
95	7	6	1	0			0.568648	0.824705	0.266789	0
96	10	3	7	0			0.340868	0.59598	0	0
97	2	2	0	0			1.28288	0.776315	0	0.486403
98	1	1	0	0			0.340868	0.20975	0	0.486403
99	6	2	0	3			0.340868	0.110182	0	0.486403
100	2	2	0	0			0.230726	0.0556411	0	0.486403
101	10	9	1	0			0.145883	0.0235249	0	0.486403
102	1	1	0	0			0.0195318	0.0235249	0.0470737	0
103	0	0	0	0			0.012884	0.445735	0.717159	0
104	3	2	1	0			0.00716797	0.312828	0.404461	0
105	10	7	3	0			0.230726	0.776315	0.717159	0
106	1	1	0	0			1.04341	1.46686	1.56839	0
107	6	4	1	1			0.477203	0.982015	1.10808	0
108	5	3	2	0			0.88401	0.441446	0.404461	0
109	0	0	0	0			1.28288	0.619736	1.10808	0
110	5	4	1	0			0.340868	0.191742	0.717159	0
111	11	9	2	0			0.043747	0.0556411	0.179155	0
112	1	1	0	0			0.0845289	0.0556411	0.179155	0
113	1	1	0	0			0.00716797	0.00173796	0.0470737	0.160264
114	1	0	0	1			0.00404	0.00165429	0	0.160264
115	2	1	0	1			0.0241121	0.00602358	0	0.486403
116	1	1	0	0			0.0475493	0.0167486	0	0.486403
117	3	2	0	1			0.08437	0.0381965	0	0.160264
118	2	2	0	0			0.08437	0.0749715	0	0
119	2	1	1	0			0.08437	0.0381965	0.0470737	0
120	2	2	0	0			0.414349	0.20975	0.404461	0
121	1	0	1	0			0.477203	0.191742	0.404461	0
122	7	5	2	0			1.83333	0.291026	0.179155	0
123	9	8	0	1			2.14262	0.291026	0.179155	0
124	8	8	0	0			3.04546	0.726757	0.404461	0
125	3	2	0	0			1.67973	0.244481	0.179155	0
126	15	13	2	0			3.04546	1.03317	0.179155	0
127	12	11	1	0			1.31967	1.03317	1.10808	0
128	7	6	0	1			1.74394	1.58291	1.44112	0
129	11	8	3	0			2.97254	3.22261	0.566289	0
130	177	108	27	41			4.39754	4.53312	0.566289	0
131	7	7	0	0			2.26032	2.62961	0.566289	0
132	7	6	1	0			2.26032	3.88993	0.566289	0.619605
133	2	2	0	0			2.82522	4.27136	0.717159	0.486403
134	12	6	3	3			1.5788	2.64754	2.09051	0.486403
135	5	4	1	0			0.259244	0.824705	2.09051	0.486403
136	24	21	3	0			1.28013	1.61592	2.66812	0.948468
137	1	0	1	0			0.828864	0.303152	1.10808	0.160264
138	7	5	1	1			0.828864	0.445735	0.717159	0.160264
139	1	0	0	1			0.549172	0.312828	0.0470737	0.160264
140	5	5	0	0			0.828864	1.21245	0	0.215284
141	1	1	0	0			0.230726	0.441446	0.0470737	0
142	11	5	0	5			0.828864	0.59598	0.404461	0.215284
143	3	1	2	0			0.340868	0.20975	0.404461	0.215284
144	5	1	2	2			0.568648	0.982015	2.09051	0.215284
145	2	2	0	0			0.340868	0.312828	2.09051	0.160264
146	10	6	4	0			0.340868	0.441446	1.56839	0.160264
147	1	1	0	0			0.230726	0.982015	0.717159	0
148	3	2	1	0			1.04341	2.36604	0.717159	0
149	4	4	0	0			0.705779	0.982015	0	0
150	7	7	0	0			0.88401	1.21245	0	0
151	1	1	0	0			0.414349	0.776315	0	0
152	2	2	0	0			0.549172	0.776315	0	0
153	0	0	0	0			0.0845289	0.110182	0.0470737	0
154	5	4	0	1			0.145883	0.110182	0.179155	0
155	12	10	2	0			0.154896	0.0836405	0.266789	0
156	2	1	1	0			0.154896	0.0836405	0.266789	0
157	30	9	21	0			0.00405726	0	0.566289	0
158	0	0	0	0			0.0367014	0.00137107	0.566289	0
159	9	8	1	0			0.012884	0.00137107	0.266789	0
160	3	1	2	0			0.0195318	0.00773154	0.179155	0
161	1	1	0	0			0.043747	0.0235249	0.179155	0
162	2	2	0	0			0.043747	0.00602358	0.0769208	0
163	1	1	0	0			0.012884	0.00773154	0.0769208	0
164	10	0	9	1			0.396999	0.303152	0.0769208	0
165	16	14	2	0			0.396999	0.303152	0.0769208	0
166	6	6	0	0			0.773747	0.303152	0.566289	0
167	2	2	0	0			0.63995	0.619736	0.404461	0
168	3	1	2	0			0.63995	1.46686	0.404461	0
169	2	2	0	0			0.154896	0.619736	0.404461	0
170	9	6	2	0			0.0820201	0.445735	0.404461	0
171	12	12	0	0			0.0236128	0.657636	0.0769208	0
172	1	1	0	0			0.0236128	0.657636	0.0769208	0
173	111	67	27	15			0.0367014	0.0836405	0	0
174	2	2	0	0			0.0845289	0.191742	0	0
175	2	2	0	0			0.63995	0.445735	0	0.619605
176	3	3	0	0			1.30387	0.982015	0	0.486403
177	6	3	0	3			0.88401	0.59598	0	0.486403
178	6	5	1	0			0.705779	0.441446	0	0.486403
179	0	0	0	0			0.549172	0.312828	0	0.486403
180	1	1	0	0			0.209249	0.20975	0	0
181	2	2	0	0			0.209249	0.0381965	0	0
182	3	2	0	1			0.549172	0.20975	0	0
183	6	2	0	4			0.549172	0.131133	0	0
184	3	3	0	0			0.549172	0.131133	0	0
185	1	0	1	0			0.209249	0.0381965	0	0
186	2	2	0	0			0.00404	0.00602358	0	0
187	0	0	0	0			0.000285039	0.000306688	0	0
188	0	0	0	0			4.42069e-05	0.000306688	0	0
189	1	1	0	0			0	0	0	0
190	0	0	0	0			3.44618e-06	0	0	0
191	0	0	0	0			0.0107193	0.00165429	0.179155	0
192	1	0	1	0			0.0475493	0.00602358	0.404461	0
193	5	3	2	0			0.08437	0.0167486	0.404461	0
194	3	2	1	0			0.137506	0.0381965	0.404461	0
195	1	1	0	0			0.137506	0.0381965	0.179155	0
196	1	1	0	0			0.0107193	0.00165429	0	0.160264
197	1	0	0	1			0.0107193	0.00165429	0	0.160264
198	1	0	0	1			0.0107193	0.000306688	0.0470737	0.160264
199	3	2	1	0			0.301202	0.0381965	0.179155	0.486403
200	1	0	1	0			0.301202	0.0749715	0.179155	0.160264
201	7	5	1	1			0.301202	0.131133	0.179155	0
202	1	1	0	0			0.414349	0.20975	0.179155	0
203	1	1	0	0			0.705779	0.441446	0.179155	0
204	4	3	1	0			0.137506	0.0749715	0.179155	0
205	3	2	1	0			0.08437	0.0381965	0.179155	0
206	2	1	1	0			0.0475493	0.0167486	0.179155	0
207	0	0	0	0			0.0475493	0.00165429	0.179155	0.160264
208	0	0	0	0			0.00404	2.868e-05	0.0470737	0.160264
209	4	1	1	2			0.0020123	0	0.179155	0.160264
210	0	0	0	0			0.0020123	0	0.179155	0.160264
211	10	8	2	0			0.043747	0.0001987	0.404461	0.486403
212	0	0	0	0			0.340868	0.191742	0.404461	0
213	3	1	1	1			0.63995	0.303152	0.717159	0
214	8	7	1	0			0.549172	0.312828	0.179155	0
215	2	1	1	0			0.88401	0.59598	0.179155	0
216	2	2	0	0			1.08353	0.776315	0.179155	0
217	2	2	0	0			1.08353	0.110182	0.0470737	0
218	4	2	1	0			0.88401	0.110182	0	0
219	8	8	0	0			0.549172	0.0235249	0	0
220	1	1	0	0			0.414349	0.00773154	0	0
221	0	0	0	0			0.137506	0.00173796	0	0
222	1	1	0	0			0.000285039	0.00165429	0	0
223	1	1	0	0			0.0241121	0.0749715	0	0
224	1	1	0	0			0.0475493	0.0749715	0	0
225	5	5	0	0			0.0475493	0.0749715	0	0
226	1	0	0	1			0.08437	0.0749715	0	0
227	1	1	0	0			0.209249	0.20975	0	0
228	2	1	1	0			0.0475493	0.0167486	0.0470737	0
229	3	3	0	0			0.0241121	0.0167486	0.0470737	0
230	2	1	1	0			0.0107193	0.00602358	0.0470737	0
231	0	0	0	0			0.00716797	0.00773154	0	0.160264
232	0	0	0	0			0.0845289	0.00173796	0.962094	0.160264
233	95	65	27	2			0.477203	0.191742	0.566289	0.160264
234	6	2	4	0			0.828864	0.445735	0.566289	0.160264
235	6	6	0	0			1.04341	0.619736	0.566289	0.160264
236	2	2	0	0			1.08353	0.776315	0.404461	0
237	1	1	0	0			0.301202	0.59598	0	0
238	3	3	0	0			0.137506	0.312828	0	0
239	1	1	0	0			0.209249	0.441446	0	0
240	4	4	0	0			0.705779	1.21245	0	0
241	3	3	0	0			0.301202	0.59598	0	0
242	5	5	0	0			0.705779	1.21245	0	0
243	0	0	0	0			0.88401	1.21245	0	0
244	4	4	0	0			0.828864	1.05979	0	0.160264
245	5	4	0	1			1.04341	1.32391	0	0.160264
246	14	12	1	1			2.47352	2.64754	0.0470737	0.160264
247	6	6	0	0			2.14262	1.93462	0.179155	0.160264
248	5	4	1	0			2.14262	1.32391	1.10808	0
249	3	2	1	0			0	1.46686	2.66812	0
250	5	2	3	0			0	1.46686	3.29594	0
251	7	3	4	0			0	0.982015	2.66812	0.160264
252	8	6	1	1			0	0.982015	2.09051	0.160264
253	3	2	0	1			2.38257	0.59598	1.56839	0.486403
254	2	2	0	0			1.30387	0.59598	0.179155	0.486403
255	3	0	2	1			0.705779	0.20975	0.404461	0.160264
256	3	3	0	0			0.414349	0.131133	0.404461	0
257	5	3	2	0			0.209249	0.0381965	0.404461	0
258	1	1	0	0			0.137506	0.131133	0.0470737	0
259	0	0	0	0			0.301202	0.20975	0.179155	0
260	2	2	0	0			0.0475493	0.0749715	0	0
261	5	4	1	0			0.0241121	0.0381965	0	0
262	1	1	0	0			0.0241121	0.0381965	0	0
263	0	0	0	0			0.0241121	0.0381965	0	0
264	0	0	0	0			0.000285039	0.000306688	0	0
265	2	2	0	0			0.000381826	0.00602358	0	0
266	1	0	1	0			0.00311765	0.441446	0	0
267	133	3	129	0			0.0367014	0.441446	0	0.160264
268	28	7	20	1			0.154896	0.441446	0.404974	0.160264
269	2	0	0	1			0.154896	0.441446	0.404974	0.160264
270	4	2	2	0			0.230726	0.312828	0.266789	0.486403
271	1	0	1	0			0.08437	0.00165429	0.179155	0.160264
272	3	2	0	1			0.0845289	0.312828	0.266789	0
273	0	0	0	0			0.043747	0.441446	0	0
274	12	7	5	0			0.340868	0.982015	0.0769208	0
275	3	3	0	0			0.259244	1.05979	0.266789	0
276	5	3	2	0			0.773747	1.61592	0.266789	0
277	10	9	1	0			0.340868	0.191742	0.179155	0
278	3	2	0	0			0.0845289	0.0235249	0.179155	0
279	0	0	0	0			0.000381826	0.0001987	0	0
280	0	0	0	0			0.000285039	0.000306688	0	0
281	0	0	0	0			3.44618e-06	0	0	0
282	1	1	0	0			4.42069e-05	2.868e-05	0	0
283	1	0	1	0			0.00123352	0.00165429	0	0
284	1	1	0	0			0.00123352	0.00165429	0	0
285	2	2	0	0			0.0107193	0.0167486	0	0
286	0	0	0	0			0.0475493	0.0749715	0	0
287	3	3	0	0			0.0241121	0.0381965	0	0
288	3	2	0	1			0.0195318	0.20975	0	0.160264
289	0	0	0	0			0.340868	0.776315	0	0.486403
290	18	5	12	1			0.477203	0.776315	0	0.486403
291	5	4	0	1			0.230726	0.59598	0	0.160264
292	4	3	1	0			0.230726	0.59598	0	0.160264
293	1	1	0	0			0.08437	0.0749715	0	0
294	0	0	0	0			0.00404	0.00602358	0	0
295	0	0	0	0			4.42069e-05	0.000306688	0	0
296	1	1	0	0			0.08437	0.0001987	0	0
297	1	1	0	0			0.230726	0.191742	0	0
298	8	8	0	0			0.340868	0.303152	0	0
299	33	6	1	25			0.340868	0.191742	0.0470737	0
300	1	1	0	0			0.230726	0.110182	0.0470737	0
301	1	0	1	0			0.0020123	0.131133	0.0470737	0
302	0	0	0	0			0.00123352	0.000306688	0.0470737	0
303	2	2	0	0			0.00404	0.000306688	0.179155	0
304	1	0	1	0			0.0475493	0.0167486	0.179155	0
305	2	1	1	0			0.414349	0.312828	0.179155	0
306	4	3	1	0			0.705779	0.441446	0.179155	0
307	5	5	0	0			0.549172	0.441446	0.0470737	0
308	4	3	0	1			0.549172	0.59598	0	0
309	0	0	0	0			0.301202	0.441446	0	0
310	2	2	0	0			0.0241121	0.0381965	0	0
311	2	2	0	0			0.00404	0.0167486	0	0
312	0	0	0	0			0.0475493	0.0749715	0	0
313	2	2	0	0			0.0475493	0.0749715	0	0
314	3	2	0	1			0.08437	0.0749715	0	0
315	2	2	0	0			0.209249	0.20975	0	0
316	3	2	1	0			0.08437	0.0749715	0	0
317	2	2	0	0			0.043747	0.0556411	0	0
318	0	0	0	0			0.0367014	0.0333938	0	0
319	62	54	7	1			0.00311765	0.00938577	0	0
320	11	11	0	0			0.00311765	0.00938577	0	0
321	1	1	0	0			0.0236128	0.0480269	0	0
322	2	2	0	0			0.0367014	0.0333938	0	0
323	96	20	76	0			0.145883	0.0556411	0.266789	0
324	2	1	1	0			0.63995	0.445735	0.266789	0
325	4	2	2	0			0.477203	0.303152	0.266789	0
326	5	5	0	0			0.209249	0.131133	0.179155	0
327	1	1	0	0			0.209249	0.131133	0.179155	0
328	0	0	0	0			0.137506	0.20975	0	0
329	2	1	1	0			0.0241121	0.0167486	0.0470737	0
330	3	3	0	0			0.0475493	0.0167486	0.179155	0
331	2	1	1	0			0.08437	0.0381965	0.179155	0
332	2	1	1	0			0.137506	0.131133	0.0470737	0
333	1	1	0	0			0.0845289	0.0556411	0.0769208	0
334	3	3	0	0			0.0820201	0.0836405	0	0.486403
335	22	16	6	0			0.012884	0.0333938	0	0.486403
336	11	8	0	3			0.259244	0.291026	0	0.948468
337	0	0	0	0			0.0820201	0.0836405	0	0.948468
338	5	4	0	1			0.477203	0.445735	0	1.52097
339	1	1	0	0			1.54452	0.59598	0	0.215284
340	6	5	0	1			1.8049	0.776315	0	0.215284
341	8	3	0	4			1.30387	0.59598	0	0
342	1	1	0	0			1.30387	0.59598	0	0
343	3	3	0	0			0.549172	0.131133	0	0
344	1	1	0	0			0.0475493	0.0381965	0.0470737	0
345	2	1	1	0			0.137506	0.131133	0.0470737	0
346	2	1	1	0			0.0475493	0.0381965	0.0470737	0
347	3	3	0	0			0.0241121	0.0167486	0.0470737	0
348	1	1	0	0			0.0241121	0.0167486	0.0470737	0
349	0	0	0	0			0.00404	0.00602358	0	0
350	2	1	1	0			4.42069e-05	2.868e-05	0	0
351	0	0	0	0			3.44618e-06	0	0	0
352	0	0	0	0			4.42069e-05	2.868e-05	0	0
353	0	0	0	0			0	0	0	0
354	1	1	0	0			0	0	0	0
355	0	0	0	0			3.44618e-06	2.868e-05	0	0
356	0	0	0	0			3.44618e-06	2.868e-05	0	0
357	1	1	0	0			0	0	0	0
358	0	0	0	0			0	0	0	0
359	0	0	0	0			0	0	0	0
360	0	0	0	0			0	0	0	0
361	0	0	0	0			0	0	0	0
362	0	0	0	0			0	0	0	0
363	1	1	0	0			0	0	0	0
364	0	0	0	0			4.42069e-05	2.868e-05	0	0
365	0	0	0	0			0.00123352	0.00165429	0	0
366	2	1	1	0			0.000285039	0.000306688	0	0
367	2	2	0	0			0.00123352	0.000306688	0	0
368	0	0	0	0			0.00123352	0.000306688	0	0
369	1	0	0	1			0.000285039	2.868e-05	0	0.160264
370	0	0	0	0			3.44618e-06	0	0	0.160264
371	1	0	0	1			3.44618e-06	0	0	0.160264
372	0	0	0	0			0	0	0	0
373	0	0	0	0			0	0	0	0
374	0	0	0	0			0	0	0	0
375	0	0	0	0			0	0	0	0
376	0	0	0	0			3.44618e-06	2.868e-05	0	0
377	1	1	0	0			3.44618e-06	2.868e-05	0	0
378	1	1	0	0			3.44618e-06	2.868e-05	0	0
379	0	0	0	0			3.44618e-06	2.868e-05	0	0
380	0	0	0	0			3.44618e-06	0	0	0
381	0	0	0	0			0	0	0	0
382	1	0	1	0			0	0	0	0
383	0	0	0	0			0	0	0	0
384	0	0	0	0			0	0	0	0
385	0	0	0	0			0	0	0	0
386	0	0	0	0			0	0	0	0
387	0	0	0	0			0	0	0	0
388	0	0	0	0			0	0	0	0
389	0	0	0	0			0	0	0	0
390	0	0	0	0			0	0	0	0
391	0	0	0	0			0	0	0	0
392	1	0	0	1			3.44618e-06	0	0	0
393	0	0	0	0			4.42069e-05	2.868e-05	0	0
394	1	1	0	0			4.42069e-05	2.868e-05	0	0
395	1	1	0	0			3.44618e-06	2.868e-05	0	0
396	0	0	0	0			3.44618e-06	2.868e-05	0	0
397	0	0	0	0			0	0	0	0
398	0	0	0	0			0	0	0	0
399	0	0	0	0			0	0	0	0
400	0	0	0	0			0	0	0	0
401	0	0	0	0			0	0	0	0
402	1	1	0	0			0.00123352	0.00602358	0	0
403	0	0	0	0			0.00716797	0.0235249	0	0
404	4	4					0.0367014	0.0836405	0	0

## Sheet: Figure 4a
cohort\signature	SBS1	IDT	SBS10a	SBS10b	SBS 28	microhom del	others
MT-L	263	65	34	1	1	69	1007
MT-H	98	308	2	0	0	14	184
MSS htmb	25	2	75	41	12	0	53

## Sheet: Figure 4b
MS cohort	age	SBS1_count	IDT_count	PTEN_nonsig	PTEN_count
MT-H	26	0	1	1	2
MT-H	26	0	1	1	2
MT-H	26	0	0	0	0
MT-H	26	0	0	0	0
MT-H	27	0	0	0	0
MT-H	27	0	1	0	1
MT-H	27	0	0	0	0
MT-H	28	0	1	0	1
MT-H	28	0	1	1	2
MT-H	28	0	0	0	0
MT-H	29	0	1	0	1
MT-H	29	0	2	0	2
MT-H	29	0	0	0	0
MT-H	29	0	0	0	0
MT-H	29	0	1	0	1
MT-H	29	0	1	0	1
MT-H	29	0	0	0	0
MT-H	29	0	0	0	0
MT-H	29	0	0	0	0
MT-H	29	0	0	0	0
MT-H	30	0	1	0	1
MT-H	30	0	0	0	0
MT-H	30	0	0	0	0
MT-H	30	0	1	0	1
MT-H	30	0	0	0	0
MT-H	30	0	2	0	2
MT-H	31	0	0	0	0
MT-H	31	0	0	0	0
MT-H	31	0	0	0	0
MT-H	31	2	0	0	2
MT-H	31	0	0	0	0
MT-H	31	0	0	0	0
MT-H	31	0	1	0	1
MT-H	32	0	0	0	0
MT-H	32	0	0	0	0
MT-H	32	0	0	0	0
MT-H	32	0	0	0	0
MT-H	32	0	0	0	0
MT-H	33	0	0	0	0
MT-H	33	0	0	0	0
MT-H	33	0	1	0	1
MT-H	33	0	1	0	1
MT-H	33	0	2	0	2
MT-H	33	1	0	0	1
MT-H	33	0	0	0	0
MT-H	33	0	0	0	0
MT-H	33	0	0	0	0
MT-H	33	0	1	1	2
MT-H	34	0	0	0	0
MT-H	34	2	0	0	2
MT-H	34	0	0	0	0
MT-H	34	0	0	0	0
MT-H	34	0	0	0	0
MT-H	34	0	0	0	0
MT-H	34	0	0	0	0
MT-H	34	0	0	0	0
MT-H	35	0	0	0	0
MT-H	35	0	1	0	1
MT-H	35	1	0	0	1
MT-H	35	0	0	0	0
MT-H	35	0	0	0	0
MT-H	35	0	0	1	1
MT-H	35	0	0	0	0
MT-H	35	0	0	0	0
MT-H	35	0	0	0	0
MT-H	35	0	0	0	0
MT-H	35	0	0	0	0
MT-H	35	0	0	1	1
MT-H	35	0	0	0	0
MT-H	35	0	0	0	0
MT-H	35	0	1	1	2
MT-H	35	0	0	0	0
MT-H	35	0	0	0	0
MT-H	36	0	0	0	0
MT-H	36	0	0	0	0
MT-H	36	1	0	0	1
MT-H	36	0	0	1	1
MT-H	36	0	0	0	0
MT-H	36	0	0	0	0
MT-H	36	0	1	1	2
MT-H	36	0	0	0	0
MT-H	36	0	0	0	0
MT-H	37	0	0	1	1
MT-H	37	0	0	0	0
MT-H	37	0	0	0	0
MT-H	37	0	0	0	0
MT-H	37	0	0	0	0
MT-H	37	0	0	0	0
MT-H	37	0	0	1	1
MT-H	37	0	0	0	0
MT-H	37	0	0	0	0
MT-H	37	0	0	0	0
MT-H	37	0	0	0	0
MT-H	37	1	0	0	1
MT-H	37	0	0	0	0
MT-H	38	0	0	0	0
MT-H	38	0	0	0	0
MT-H	38	0	0	0	0
MT-H	38	0	0	0	0
MT-H	38	0	0	0	0
MT-H	38	0	0	0	0
MT-H	38	0	0	0	0
MT-H	38	0	0	0	0
MT-H	38	0	0	0	0
MT-H	38	0	1	1	2
MT-H	38	0	0	0	0
MT-H	38	0	0	0	0
MT-H	38	0	1	1	2
MT-H	38	0	0	0	0
MT-H	38	0	0	0	0
MT-H	38	0	1	0	1
MT-H	38	0	0	0	0
MT-H	39	0	0	0	0
MT-H	39	0	0	0	0
MT-H	39	0	0	0	0
MT-H	39	0	0	0	0
MT-H	39	0	0	0	0
MT-H	39	0	2	0	2
MT-H	39	0	0	0	0
MT-H	39	0	0	0	0
MT-H	39	0	0	0	0
MT-H	39	0	0	0	0
MT-H	39	0	0	0	0
MT-H	39	0	0	0	0
MT-H	40	0	0	0	0
MT-H	40	0	0	0	0
MT-H	40	0	0	0	0
MT-H	40	0	0	0	0
MT-H	40	0	0	0	0
MT-H	40	0	0	0	0
MT-H	40	0	0	0	0
MT-H	40	0	0	2	2
MT-H	40	0	0	0	0
MT-H	40	0	0	0	0
MT-H	40	0	0	0	0
MT-H	40	0	0	0	0
MT-H	40	0	0	0	0
MT-H	40	0	0	0	0
MT-H	40	0	0	0	0
MT-H	40	0	0	0	0
MT-H	40	0	0	0	0
MT-H	40	0	0	0	0
MT-H	41	0	0	0	0
MT-H	41	0	0	0	0
MT-H	41	0	0	0	0
MT-H	41	0	0	0	0
MT-H	41	0	0	0	0
MT-H	41	0	0	0	0
MT-H	41	0	1	1	2
MT-H	41	0	0	0	0
MT-H	41	0	0	0	0
MT-H	41	0	0	0	0
MT-H	41	0	0	1	1
MT-H	41	0	0	1	1
MT-H	41	0	0	0	0
MT-H	41	0	0	0	0
MT-H	41	0	0	0	0
MT-H	42	0	0	0	0
MT-H	42	0	0	0	0
MT-H	42	0	1	0	1
MT-H	42	0	0	0	0
MT-H	42	0	0	0	0
MT-H	42	0	0	0	0
MT-H	42	0	0	0	0
MT-H	42	0	0	0	0
MT-H	42	0	0	0	0
MT-H	42	0	0	0	0
MT-H	42	1	0	1	2
MT-H	42	0	0	0	0
MT-H	42	0	0	0	0
MT-H	42	0	0	0	0
MT-H	43	0	0	0	0
MT-H	43	0	0	0	0
MT-H	43	0	0	0	0
MT-H	43	0	0	0	0
MT-H	43	0	0	0	0
MT-H	43	0	0	0	0
MT-H	43	0	0	0	0
MT-H	43	0	0	0	0
MT-H	43	0	1	0	1
MT-H	43	0	0	0	0
MT-H	43	0	1	1	2
MT-H	43	0	0	0	0
MT-H	43	0	0	0	0
MT-H	43	0	0	0	0
MT-H	43	1	0	1	2
MT-H	43	0	0	0	0
MT-H	43	1	0	1	2
MT-H	43	0	0	0	0
MT-H	43	0	0	0	0
MT-H	43	0	0	0	0
MT-H	43	0	0	0	0
MT-H	43	0	0	0	0
MT-H	43	0	0	0	0
MT-H	43	0	0	0	0
MT-H	43	0	0	0	0
MT-H	43	0	0	0	0
MT-H	44	0	0	0	0
MT-H	44	0	0	0	0
MT-H	44	0	0	0	0
MT-H	44	0	0	0	0
MT-H	44	0	0	0	0
MT-H	44	0	0	0	0
MT-H	44	0	0	0	0
MT-H	44	0	0	0	0
MT-H	44	0	0	0	0
MT-H	44	0	0	0	0
MT-H	44	0	0	0	0
MT-H	44	0	0	0	0
MT-H	44	0	0	0	0
MT-H	44	0	0	0	0
MT-H	44	0	0	1	1
MT-H	44	1	0	0	1
MT-H	44	0	0	0	0
MT-H	44	0	0	0	0
MT-H	44	0	0	0	0
MT-H	44	0	0	0	0
MT-H	44	0	0	0	0
MT-H	44	0	0	0	0
MT-H	44	0	1	1	2
MT-H	44	0	2	0	2
MT-H	44	0	0	0	0
MT-H	45	0	2	0	2
MT-H	45	0	0	1	1
MT-H	45	0	0	0	0
MT-H	45	0	0	0	0
MT-H	45	0	0	0	0
MT-H	45	0	0	0	0
MT-H	45	0	0	0	0
MT-H	45	0	0	0	0
MT-H	45	0	0	0	0
MT-H	45	0	0	0	0
MT-H	45	0	0	0	0
MT-H	45	0	0	0	0
MT-H	45	0	0	0	0
MT-H	45	0	0	0	0
MT-H	45	0	0	0	0
MT-H	45	0	0	0	0
MT-H	45	1	0	0	1
MT-H	45	0	0	0	0
MT-H	45	0	0	0	0
MT-H	45	0	0	0	0
MT-H	45	0	0	0	0
MT-H	45	0	0	0	0
MT-H	46	0	0	1	1
MT-H	46	0	0	0	0
MT-H	46	0	0	0	0
MT-H	46	0	0	0	0
MT-H	46	0	0	1	1
MT-H	46	0	1	1	2
MT-H	46	0	1	1	2
MT-H	46	0	0	0	0
MT-H	46	0	0	0	0
MT-H	46	0	0	0	0
MT-H	46	0	1	0	1
MT-H	46	0	0	0	0
MT-H	46	0	0	1	1
MT-H	46	0	0	0	0
MT-H	46	0	0	0	0
MT-H	46	0	0	0	0
MT-H	46	0	0	2	2
MT-H	46	0	0	0	0
MT-H	46	0	0	1	1
MT-H	46	0	0	0	0
MT-H	46	1	1	0	2
MT-H	46	0	0	0	0
MT-H	47	0	0	0	0
MT-H	47	0	1	1	2
MT-H	47	0	0	0	0
MT-H	47	0	0	0	0
MT-H	47	0	0	0	0
MT-H	47	0	0	0	0
MT-H	47	0	0	0	0
MT-H	47	0	0	0	0
MT-H	47	0	0	0	0
MT-H	47	0	0	0	0
MT-H	47	0	0	0	0
MT-H	47	0	0	0	0
MT-H	47	0	0	0	0
MT-H	47	0	0	0	0
MT-H	47	0	0	0	0
MT-H	47	0	0	0	0
MT-H	47	0	0	0	0
MT-H	47	0	0	0	0
MT-H	47	0	0	0	0
MT-H	47	0	0	0	0
MT-H	47	0	0	0	0
MT-H	48	0	0	0	0
MT-H	48	0	0	0	0
MT-H	48	0	0	0	0
MT-H	48	0	0	1	1
MT-H	48	0	0	0	0
MT-H	48	0	0	0	0
MT-H	48	0	0	0	0
MT-H	48	0	0	1	1
MT-H	48	0	0	0	0
MT-H	48	0	0	1	1
MT-H	48	0	0	0	0
MT-H	48	0	0	0	0
MT-H	48	0	0	0	0
MT-H	48	0	0	0	0
MT-H	48	0	2	2	4
MT-H	48	0	0	0	0
MT-H	48	0	0	0	0
MT-H	48	0	0	0	0
MT-H	48	0	0	0	0
MT-H	48	0	0	0	0
MT-H	48	0	0	0	0
MT-H	48	0	1	0	1
MT-H	49	0	0	0	0
MT-H	49	0	0	1	1
MT-H	49	0	1	0	1
MT-H	49	0	0	0	0
MT-H	49	0	1	0	1
MT-H	49	0	0	0	0
MT-H	49	0	1	1	2
MT-H	49	0	0	0	0
MT-H	49	0	0	0	0
MT-H	49	0	0	0	0
MT-H	49	0	0	0	0
MT-H	49	1	1	0	2
MT-H	49	0	0	0	0
MT-H	49	0	0	0	0
MT-H	49	0	2	0	2
MT-H	49	0	1	1	2
MT-H	49	0	0	0	0
MT-H	49	0	0	0	0
MT-H	49	0	0	0	0
MT-H	49	0	0	0	0
MT-H	49	0	0	0	0
MT-H	49	0	0	0	0
MT-H	49	0	0	0	0
MT-H	50	0	0	0	0
MT-H	50	0	0	0	0
MT-H	50	0	0	0	0
MT-H	50	0	0	0	0
MT-H	50	0	0	0	0
MT-H	50	0	0	0	0
MT-H	50	0	0	0	0
MT-H	50	0	0	0	0
MT-H	50	0	0	0	0
MT-H	50	0	0	0	0
MT-H	50	0	0	0	0
MT-H	50	0	0	0	0
MT-H	50	0	0	0	0
MT-H	50	0	2	0	2
MT-H	50	0	2	0	2
MT-H	50	0	0	0	0
MT-H	50	0	0	0	0
MT-H	50	0	0	0	0
MT-H	50	0	0	0	0
MT-H	50	0	0	0	0
MT-H	50	0	0	0	0
MT-H	50	0	0	0	0
MT-H	50	0	0	0	0
MT-H	50	0	0	0	0
MT-H	50	0	0	0	0
MT-H	50	0	0	0	0
MT-H	50	0	0	2	2
MT-H	50	1	0	0	1
MT-H	50	0	0	0	0
MT-H	50	0	0	1	1
MT-H	50	0	0	0	0
MT-H	50	0	2	0	2
MT-H	50	0	0	0	0
MT-H	51	0	0	0	0
MT-H	51	0	0	0	0
MT-H	51	1	0	0	1
MT-H	51	0	0	0	0
MT-H	51	0	0	0	0
MT-H	51	0	0	0	0
MT-H	51	0	0	0	0
MT-H	51	0	0	0	0
MT-H	51	0	0	0	0
MT-H	51	0	2	0	2
MT-H	51	0	0	0	0
MT-H	51	0	1	0	1
MT-H	51	0	0	1	1
MT-H	51	0	0	0	0
MT-H	51	0	0	0	0
MT-H	51	0	0	0	0
MT-H	51	0	0	0	0
MT-H	51	0	1	0	1
MT-H	51	0	0	0	0
MT-H	51	0	0	0	0
MT-H	51	0	1	0	1
MT-H	51	0	0	0	0
MT-H	51	0	0	0	0
MT-H	51	0	0	0	0
MT-H	51	0	0	0	0
MT-H	51	0	0	1	1
MT-H	51	1	0	3	4
MT-H	51	0	0	0	0
MT-H	52	0	0	2	2
MT-H	52	0	0	0	0
MT-H	52	0	0	0	0
MT-H	52	0	1	1	2
MT-H	52	0	0	0	0
MT-H	52	0	0	0	0
MT-H	52	0	0	0	0
MT-H	52	0	0	0	0
MT-H	52	0	0	0	0
MT-H	52	1	0	2	3
MT-H	52	0	0	0	0
MT-H	52	0	0	0	0
MT-H	52	0	0	0	0
MT-H	52	0	0	0	0
MT-H	52	0	0	0	0
MT-H	52	0	0	0	0
MT-H	52	0	0	0	0
MT-H	52	0	0	0	0
MT-H	52	0	0	0	0
MT-H	52	0	1	1	2
MT-H	52	0	0	0	0
MT-H	52	0	0	0	0
MT-H	52	1	0	0	1
MT-H	52	0	1	0	1
MT-H	52	0	0	0	0
MT-H	52	0	0	1	1
MT-H	52	0	0	0	0
MT-H	52	0	0	0	0
MT-H	53	0	0	0	0
MT-H	53	0	0	1	1
MT-H	53	0	0	0	0
MT-H	53	0	0	0	0
MT-H	53	0	0	0	0
MT-H	53	0	0	0	0
MT-H	53	0	0	0	0
MT-H	53	0	0	0	0
MT-H	53	0	0	0	0
MT-H	53	0	2	0	2
MT-H	53	0	0	0	0
MT-H	53	0	0	0	0
MT-H	53	1	0	0	1
MT-H	53	0	0	0	0
MT-H	53	0	0	0	0
MT-H	53	0	0	0	0
MT-H	53	0	0	0	0
MT-H	53	0	0	1	1
MT-H	53	0	1	0	1
MT-H	53	0	0	0	0
MT-H	53	0	0	0	0
MT-H	53	0	1	0	1
MT-H	53	1	1	0	2
MT-H	53	0	2	1	3
MT-H	53	1	1	0	2
MT-H	53	0	0	0	0
MT-H	53	0	0	0	0
MT-H	53	0	0	0	0
MT-H	53	0	0	0	0
MT-H	54	1	0	0	1
MT-H	54	0	0	0	0
MT-H	54	0	0	0	0
MT-H	54	0	2	0	2
MT-H	54	0	0	0	0
MT-H	54	0	0	0	0
MT-H	54	0	0	0	0
MT-H	54	0	2	0	2
MT-H	54	0	1	0	1
MT-H	54	0	1	1	2
MT-H	54	0	0	0	0
MT-H	54	0	0	0	0
MT-H	54	0	0	0	0
MT-H	54	0	0	0	0
MT-H	54	0	2	0	2
MT-H	54	0	0	0	0
MT-H	54	0	0	0	0
MT-H	54	0	0	2	2
MT-H	54	0	0	0	0
MT-H	54	0	0	0	0
MT-H	54	0	1	1	2
MT-H	54	0	2	0	2
MT-H	54	0	0	0	0
MT-H	55	0	2	0	2
MT-H	55	0	0	0	0
MT-H	55	0	0	0	0
MT-H	55	0	0	0	0
MT-H	55	0	0	0	0
MT-H	55	0	0	0	0
MT-H	55	0	0	1	1
MT-H	55	0	0	0	0
MT-H	55	0	0	0	0
MT-H	55	0	0	1	1
MT-H	55	0	1	1	2
MT-H	55	0	0	0	0
MT-H	55	0	0	0	0
MT-H	55	0	0	0	0
MT-H	55	0	0	0	0
MT-H	55	0	0	0	0
MT-H	55	0	0	0	0
MT-H	55	0	0	0	0
MT-H	55	0	0	0	0
MT-H	55	0	0	0	0
MT-H	55	0	0	0	0
MT-H	55	0	0	0	0
MT-H	55	0	0	0	0
MT-H	55	0	0	0	0
MT-H	55	0	1	0	1
MT-H	55	0	0	0	0
MT-H	55	0	0	0	0
MT-H	55	0	0	0	0
MT-H	55	0	0	0	0
MT-H	55	1	0	1	2
MT-H	55	0	0	0	0
MT-H	55	0	0	0	0
MT-H	55	0	0	0	0
MT-H	55	0	0	0	0
MT-H	55	0	1	1	2
MT-H	55	0	2	0	2
MT-H	55	0	0	0	0
MT-H	56	0	0	0	0
MT-H	56	0	0	0	0
MT-H	56	1	0	0	1
MT-H	56	0	0	0	0
MT-H	56	1	0	0	1
MT-H	56	0	0	0	0
MT-H	56	0	1	1	2
MT-H	56	0	0	0	0
MT-H	56	0	0	0	0
MT-H	56	0	0	0	0
MT-H	56	1	0	1	2
MT-H	56	0	1	2	3
MT-H	56	0	1	0	1
MT-H	56	0	0	0	0
MT-H	56	0	0	0	0
MT-H	56	0	0	0	0
MT-H	56	0	0	0	0
MT-H	56	0	0	0	0
MT-H	56	0	0	0	0
MT-H	56	0	0	0	0
MT-H	56	0	0	0	0
MT-H	56	0	0	0	0
MT-H	56	0	0	0	0
MT-H	56	0	0	0	0
MT-H	56	0	0	0	0
MT-H	56	1	1	1	3
MT-H	56	0	0	0	0
MT-H	56	0	0	0	0
MT-H	56	0	0	0	0
MT-H	56	0	0	0	0
MT-H	57	0	0	0	0
MT-H	57	0	0	0	0
MT-H	57	1	1	0	2
MT-H	57	0	0	0	0
MT-H	57	0	0	0	0
MT-H	57	0	1	0	1
MT-H	57	0	0	0	0
MT-H	57	0	0	0	0
MT-H	57	0	0	0	0
MT-H	57	0	0	0	0
MT-H	57	0	1	0	1
MT-H	57	0	0	1	1
MT-H	57	0	0	0	0
MT-H	57	0	0	0	0
MT-H	57	0	0	0	0
MT-H	57	0	0	0	0
MT-H	57	0	0	0	0
MT-H	57	0	0	0	0
MT-H	57	0	0	0	0
MT-H	57	0	0	0	0
MT-H	57	0	0	0	0
MT-H	57	0	0	0	0
MT-H	57	0	0	0	0
MT-H	57	0	0	0	0
MT-H	57	0	1	1	2
MT-H	57	0	0	0	0
MT-H	57	0	0	0	0
MT-H	57	0	0	0	0
MT-H	57	0	0	0	0
MT-H	57	0	1	1	2
MT-H	57	0	0	0	0
MT-H	58	1	0	0	1
MT-H	58	0	0	0	0
MT-H	58	0	0	0	0
MT-H	58	0	1	0	1
MT-H	58	0	0	0	0
MT-H	58	0	0	0	0
MT-H	58	0	2	0	2
MT-H	58	0	1	1	2
MT-H	58	0	0	0	0
MT-H	58	0	0	0	0
MT-H	58	0	1	0	1
MT-H	58	0	0	0	0
MT-H	58	0	0	0	0
MT-H	58	0	0	0	0
MT-H	58	0	0	0	0
MT-H	58	0	2	0	2
MT-H	58	0	0	0	0
MT-H	58	0	0	0	0
MT-H	58	0	0	0	0
MT-H	58	0	0	0	0
MT-H	58	0	0	0	0
MT-H	58	0	0	0	0
MT-H	58	0	0	0	0
MT-H	58	0	0	0	0
MT-H	59	0	0	0	0
MT-H	59	0	0	0	0
MT-H	59	0	0	0	0
MT-H	59	0	0	0	0
MT-H	59	0	0	0	0
MT-H	59	0	1	0	1
MT-H	59	0	1	0	1
MT-H	59	0	0	0	0
MT-H	59	0	0	0	0
MT-H	59	0	0	0	0
MT-H	59	0	0	0	0
MT-H	59	0	0	0	0
MT-H	59	0	0	0	0
MT-H	59	0	0	0	0
MT-H	59	0	0	2	2
MT-H	59	0	0	0	0
MT-H	59	0	0	0	0
MT-H	59	0	0	2	2
MT-H	59	0	1	1	2
MT-H	59	1	0	0	1
MT-H	59	0	0	0	0
MT-H	59	0	0	0	0
MT-H	59	0	0	0	0
MT-H	59	0	0	0	0
MT-H	59	0	0	0	0
MT-H	59	0	0	0	0
MT-H	59	0	0	0	0
MT-H	59	0	0	0	0
MT-H	59	0	0	0	0
MT-H	59	0	0	0	0
MT-H	59	0	0	1	1
MT-H	59	0	0	0	0
MT-H	60	0	1	0	1
MT-H	60	0	0	0	0
MT-H	60	1	0	1	2
MT-H	60	0	0	0	0
MT-H	60	0	0	0	0
MT-H	60	0	0	0	0
MT-H	60	0	1	0	1
MT-H	60	0	0	0	0
MT-H	60	0	0	0	0
MT-H	60	0	1	1	2
MT-H	60	0	0	0	0
MT-H	60	0	0	0	0
MT-H	60	0	0	1	1
MT-H	60	0	0	0	0
MT-H	60	1	0	1	2
MT-H	60	0	0	0	0
MT-H	60	0	0	0	0
MT-H	60	0	0	0	0
MT-H	60	0	1	0	1
MT-H	60	0	0	0	0
MT-H	60	0	1	0	1
MT-H	60	0	0	0	0
MT-H	60	0	0	0	0
MT-H	60	0	0	0	0
MT-H	60	0	0	0	0
MT-H	60	0	0	0	0
MT-H	61	0	0	1	1
MT-H	61	1	1	1	3
MT-H	61	0	0	0	0
MT-H	61	0	0	0	0
MT-H	61	0	0	0	0
MT-H	61	0	2	0	2
MT-H	61	0	0	0	0
MT-H	61	0	0	0	0
MT-H	61	0	0	0	0
MT-H	61	0	0	0	0
MT-H	61	0	0	0	0
MT-H	61	1	1	0	2
MT-H	61	0	0	0	0
MT-H	61	0	0	0	0
MT-H	61	0	0	0	0
MT-H	61	0	0	0	0
MT-H	61	0	0	0	0
MT-H	61	0	2	0	2
MT-H	61	0	0	0	0
MT-H	61	0	0	0	0
MT-H	61	0	0	0	0
MT-H	61	0	0	0	0
MT-H	61	0	0	0	0
MT-H	61	0	0	0	0
MT-H	61	0	0	0	0
MT-H	61	0	0	0	0
MT-H	61	0	0	0	0
MT-H	61	0	0	0	0
MT-H	61	0	0	0	0
MT-H	61	0	0	0	0
MT-H	62	1	1	0	2
MT-H	62	0	0	0	0
MT-H	62	0	0	1	1
MT-H	62	0	0	0	0
MT-H	62	0	0	0	0
MT-H	62	0	0	0	0
MT-H	62	0	0	0	0
MT-H	62	0	0	0	0
MT-H	62	0	0	0	0
MT-H	62	0	0	1	1
MT-H	62	0	0	0	0
MT-H	62	0	0	0	0
MT-H	62	0	1	0	1
MT-H	62	0	0	0	0
MT-H	62	0	0	0	0
MT-H	62	0	0	0	0
MT-H	62	0	0	0	0
MT-H	62	0	0	0	0
MT-H	62	0	0	0	0
MT-H	62	0	0	0	0
MT-H	62	0	0	0	0
MT-H	62	0	0	0	0
MT-H	62	0	0	0	0
MT-H	62	0	3	0	3
MT-H	62	0	0	0	0
MT-H	62	0	0	0	0
MT-H	62	0	0	0	0
MT-H	62	1	0	0	1
MT-H	62	0	0	0	0
MT-H	62	0	0	0	0
MT-H	62	1	0	0	1
MT-H	62	0	0	0	0
MT-H	62	1	0	1	2
MT-H	62	0	0	0	0
MT-H	62	0	0	0	0
MT-H	62	0	0	0	0
MT-H	62	0	0	0	0
MT-H	63	0	0	0	0
MT-H	63	0	0	0	0
MT-H	63	0	0	0	0
MT-H	63	0	0	0	0
MT-H	63	0	0	0	0
MT-H	63	0	0	0	0
MT-H	63	0	0	0	0
MT-H	63	0	0	2	2
MT-H	63	0	0	0	0
MT-H	63	0	0	0	0
MT-H	63	1	0	0	1
MT-H	63	0	0	0	0
MT-H	63	0	0	0	0
MT-H	63	0	0	0	0
MT-H	63	0	0	1	1
MT-H	63	0	0	0	0
MT-H	63	0	0	0	0
MT-H	63	0	0	0	0
MT-H	63	1	1	0	2
MT-H	63	0	0	4	4
MT-H	63	0	0	1	1
MT-H	63	0	0	0	0
MT-H	63	1	0	0	1
MT-H	63	0	0	1	1
MT-H	63	0	1	0	1
MT-H	63	0	0	0	0
MT-H	63	0	0	0	0
MT-H	63	0	0	0	0
MT-H	64	0	1	0	1
MT-H	64	0	0	0	0
MT-H	64	0	0	0	0
MT-H	64	0	0	0	0
MT-H	64	0	0	0	0
MT-H	64	0	0	0	0
MT-H	64	0	0	0	0
MT-H	64	0	0	0	0
MT-H	64	0	0	0	0
MT-H	64	0	0	2	2
MT-H	64	0	0	0	0
MT-H	64	0	0	0	0
MT-H	64	0	0	0	0
MT-H	64	0	0	0	0
MT-H	64	0	0	0	0
MT-H	64	0	0	0	0
MT-H	64	0	0	0	0
MT-H	64	0	0	1	1
MT-H	64	0	0	0	0
MT-H	64	0	0	0	0
MT-H	64	0	0	0	0
MT-H	64	0	0	0	0
MT-H	64	0	0	0	0
MT-H	64	0	0	0	0
MT-H	64	0	0	0	0
MT-H	64	0	0	0	0
MT-H	64	0	0	0	0
MT-H	64	0	0	0	0
MT-H	64	0	0	0	0
MT-H	64	0	0	0	0
MT-H	64	1	0	1	2
MT-H	64	0	0	0	0
MT-H	64	0	0	0	0
MT-H	64	1	0	1	2
MT-H	64	0	1	1	2
MT-H	64	0	2	0	2
MT-H	64	0	0	0	0
MT-H	64	0	0	0	0
MT-H	64	0	1	0	1
MT-H	65	0	0	0	0
MT-H	65	1	0	1	2
MT-H	65	0	1	1	2
MT-H	65	0	0	0	0
MT-H	65	0	0	0	0
MT-H	65	0	0	0	0
MT-H	65	0	0	0	0
MT-H	65	0	0	0	0
MT-H	65	0	0	0	0
MT-H	65	0	0	0	0
MT-H	65	1	0	1	2
MT-H	65	0	0	0	0
MT-H	65	0	0	0	0
MT-H	65	0	0	0	0
MT-H	65	0	1	0	1
MT-H	65	0	0	0	0
MT-H	65	0	2	0	2
MT-H	65	0	0	1	1
MT-H	65	1	0	0	1
MT-H	65	0	0	0	0
MT-H	65	0	0	0	0
MT-H	65	0	0	0	0
MT-H	65	0	0	0	0
MT-H	65	0	0	0	0
MT-H	65	0	0	0	0
MT-H	65	0	1	0	1
MT-H	65	0	0	0	0
MT-H	65	0	0	0	0
MT-H	65	0	0	0	0
MT-H	65	0	0	0	0
MT-H	65	0	1	0	1
MT-H	65	0	1	0	1
MT-H	65	0	0	0	0
MT-H	65	0	0	0	0
MT-H	65	0	0	0	0
MT-H	65	0	0	0	0
MT-H	65	0	1	0	1
MT-H	66	0	0	0	0
MT-H	66	0	0	0	0
MT-H	66	0	0	0	0
MT-H	66	0	0	0	0
MT-H	66	0	0	0	0
MT-H	66	0	0	0	0
MT-H	66	0	0	0	0
MT-H	66	0	0	0	0
MT-H	66	0	0	0	0
MT-H	66	0	0	0	0
MT-H	66	0	2	0	2
MT-H	66	0	0	0	0
MT-H	66	0	0	0	0
MT-H	66	0	0	0	0
MT-H	66	0	0	0	0
MT-H	66	0	0	1	1
MT-H	66	0	0	0	0
MT-H	66	0	0	0	0
MT-H	66	0	0	2	2
MT-H	66	0	0	1	1
MT-H	66	0	0	0	0
MT-H	66	0	0	0	0
MT-H	66	0	0	0	0
MT-H	66	0	1	0	1
MT-H	66	0	1	0	1
MT-H	66	1	0	0	1
MT-H	66	0	1	0	1
MT-H	66	0	0	0	0
MT-H	66	0	1	1	2
MT-H	66	1	1	0	2
MT-H	66	0	0	0	0
MT-H	66	0	0	0	0
MT-H	67	0	0	0	0
MT-H	67	0	0	0	0
MT-H	67	0	1	0	1
MT-H	67	0	0	0	0
MT-H	67	0	0	0	0
MT-H	67	0	0	0	0
MT-H	67	0	0	0	0
MT-H	67	0	0	0	0
MT-H	67	0	0	0	0
MT-H	67	0	2	0	2
MT-H	67	0	0	0	0
MT-H	67	0	1	0	1
MT-H	67	0	0	0	0
MT-H	67	0	0	0	0
MT-H	67	0	2	0	2
MT-H	67	0	0	0	0
MT-H	67	0	0	0	0
MT-H	67	0	0	0	0
MT-H	67	0	0	0	0
MT-H	67	0	0	0	0
MT-H	67	0	0	0	0
MT-H	67	0	0	0	0
MT-H	67	0	0	0	0
MT-H	67	1	0	1	2
MT-H	67	0	0	0	0
MT-H	67	0	0	0	0
MT-H	67	0	2	0	2
MT-H	67	0	0	1	1
MT-H	67	0	0	0	0
MT-H	67	0	0	0	0
MT-H	67	0	0	0	0
MT-H	67	0	0	0	0
MT-H	68	0	0	0	0
MT-H	68	0	0	0	0
MT-H	68	0	0	0	0
MT-H	68	0	0	0	0
MT-H	68	0	0	0	0
MT-H	68	0	0	0	0
MT-H	68	0	0	0	0
MT-H	68	0	0	0	0
MT-H	68	0	0	1	1
MT-H	68	0	0	0	0
MT-H	68	0	0	0	0
MT-H	68	0	0	1	1
MT-H	68	0	0	0	0
MT-H	68	0	0	0	0
MT-H	68	0	0	0	0
MT-H	68	0	0	2	2
MT-H	68	0	0	0	0
MT-H	68	0	0	0	0
MT-H	68	0	1	0	1
MT-H	68	0	0	0	0
MT-H	68	0	0	0	0
MT-H	68	0	0	0	0
MT-H	68	0	0	0	0
MT-H	68	0	0	0	0
MT-H	68	0	0	0	0
MT-H	68	0	1	0	1
MT-H	68	0	0	0	0
MT-H	68	0	0	0	0
MT-H	68	0	2	0	2
MT-H	68	0	1	1	2
MT-H	68	0	0	0	0
MT-H	68	0	0	0	0
MT-H	68	0	0	0	0
MT-H	68	0	1	1	2
MT-H	68	0	0	1	1
MT-H	68	0	0	0	0
MT-H	68	0	1	1	2
MT-H	68	0	1	1	2
MT-H	68	0	0	0	0
MT-H	68	0	0	0	0
MT-H	68	0	2	0	2
MT-H	69	0	1	0	1
MT-H	69	0	0	0	0
MT-H	69	0	0	0	0
MT-H	69	0	0	0	0
MT-H	69	0	0	0	0
MT-H	69	0	0	0	0
MT-H	69	1	0	1	2
MT-H	69	0	0	0	0
MT-H	69	0	0	0	0
MT-H	69	0	0	0	0
MT-H	69	1	1	0	2
MT-H	69	0	1	0	1
MT-H	69	0	0	0	0
MT-H	69	0	0	0	0
MT-H	69	0	0	0	0
MT-H	69	0	0	0	0
MT-H	69	0	0	0	0
MT-H	69	0	0	1	1
MT-H	69	0	0	0	0
MT-H	69	0	0	0	0
MT-H	69	0	0	0	0
MT-H	69	0	0	1	1
MT-H	69	0	0	0	0
MT-H	69	1	1	0	2
MT-H	69	0	0	0	0
MT-H	69	0	0	0	0
MT-H	69	0	0	0	0
MT-H	69	0	0	0	0
MT-H	69	0	0	1	1
MT-H	69	0	0	0	0
MT-H	69	0	0	0	0
MT-H	69	0	0	0	0
MT-H	69	0	0	0	0
MT-H	69	0	0	0	0
MT-H	69	0	0	0	0
MT-H	69	0	1	1	2
MT-H	69	0	0	0	0
MT-H	69	0	1	1	2
MT-H	70	0	0	0	0
MT-H	70	0	0	0	0
MT-H	70	0	0	1	1
MT-H	70	0	1	0	1
MT-H	70	0	0	0	0
MT-H	70	0	1	0	1
MT-H	70	0	0	0	0
MT-H	70	0	0	0	0
MT-H	70	0	0	0	0
MT-H	70	0	0	0	0
MT-H	70	0	0	0	0
MT-H	70	0	0	0	0
MT-H	70	0	0	0	0
MT-H	70	0	0	0	0
MT-H	70	0	2	0	2
MT-H	70	0	2	0	2
MT-H	70	0	0	1	1
MT-H	70	0	1	0	1
MT-H	70	0	2	0	2
MT-H	70	0	0	0	0
MT-H	70	0	0	0	0
MT-H	70	0	0	0	0
MT-H	70	0	0	0	0
MT-H	70	0	0	0	0
MT-H	70	0	0	0	0
MT-H	70	0	0	0	0
MT-H	70	0	0	0	0
MT-H	70	0	0	1	1
MT-H	70	0	0	0	0
MT-H	70	0	0	0	0
MT-H	70	0	0	0	0
MT-H	70	0	0	0	0
MT-H	71	0	0	0	0
MT-H	71	0	0	0	0
MT-H	71	0	0	0	0
MT-H	71	0	0	0	0
MT-H	71	0	0	0	0
MT-H	71	0	1	2	3
MT-H	71	0	0	0	0
MT-H	71	0	1	0	1
MT-H	71	0	0	1	1
MT-H	71	0	0	0	0
MT-H	71	0	0	0	0
MT-H	71	0	0	0	0
MT-H	71	0	0	0	0
MT-H	71	0	0	0	0
MT-H	71	0	1	0	1
MT-H	71	0	0	0	0
MT-H	71	0	0	0	0
MT-H	71	0	1	0	1
MT-H	71	0	0	1	1
MT-H	71	0	2	0	2
MT-H	71	0	1	1	2
MT-H	71	0	0	0	0
MT-H	71	0	0	0	0
MT-H	71	0	0	0	0
MT-H	71	1	0	0	1
MT-H	71	0	0	0	0
MT-H	71	0	0	0	0
MT-H	71	0	0	0	0
MT-H	71	0	0	0	0
MT-H	71	0	0	0	0
MT-H	71	0	0	1	1
MT-H	71	0	0	0	0
MT-H	71	0	0	0	0
MT-H	71	0	0	0	0
MT-H	71	0	0	0	0
MT-H	71	0	0	0	0
MT-H	71	0	0	0	0
MT-H	71	0	2	0	2
MT-H	72	0	0	0	0
MT-H	72	0	0	0	0
MT-H	72	0	0	0	0
MT-H	72	0	0	1	1
MT-H	72	0	1	1	2
MT-H	72	0	1	0	1
MT-H	72	0	1	0	1
MT-H	72	0	0	0	0
MT-H	72	0	1	0	1
MT-H	72	0	1	0	1
MT-H	72	0	0	0	0
MT-H	72	1	0	0	1
MT-H	72	0	0	1	1
MT-H	72	0	0	0	0
MT-H	72	0	2	0	2
MT-H	72	0	1	0	1
MT-H	72	0	1	0	1
MT-H	72	0	0	0	0
MT-H	72	0	0	0	0
MT-H	72	0	0	0	0
MT-H	72	0	0	0	0
MT-H	72	0	0	0	0
MT-H	72	0	0	0	0
MT-H	72	0	0	0	0
MT-H	72	0	0	0	0
MT-H	72	1	0	0	1
MT-H	72	0	0	0	0
MT-H	72	0	0	0	0
MT-H	72	0	0	0	0
MT-H	72	0	0	0	0
MT-H	72	0	0	0	0
MT-H	72	0	0	0	0
MT-H	72	0	0	0	0
MT-H	72	0	0	0	0
MT-H	72	0	0	0	0
MT-H	72	0	0	0	0
MT-H	72	1	0	0	1
MT-H	72	0	0	0	0
MT-H	72	0	0	0	0
MT-H	72	0	0	0	0
MT-H	72	0	0	0	0
MT-H	72	0	0	0	0
MT-H	73	0	0	0	0
MT-H	73	0	0	0	0
MT-H	73	0	0	0	0
MT-H	73	0	0	0	0
MT-H	73	1	0	0	1
MT-H	73	0	0	0	0
MT-H	73	0	0	0	0
MT-H	73	0	0	0	0
MT-H	73	0	0	0	0
MT-H	73	0	0	0	0
MT-H	73	0	0	0	0
MT-H	73	0	0	0	0
MT-H	73	0	0	0	0
MT-H	73	0	0	0	0
MT-H	73	0	0	0	0
MT-H	73	0	0	0	0
MT-H	73	0	0	0	0
MT-H	73	0	0	0	0
MT-H	73	0	0	0	0
MT-H	73	0	0	0	0
MT-H	73	0	1	1	2
MT-H	73	0	0	0	0
MT-H	73	0	0	0	0
MT-H	73	0	0	0	0
MT-H	73	0	0	0	0
MT-H	73	0	0	0	0
MT-H	73	0	0	0	0
MT-H	73	0	0	0	0
MT-H	73	0	0	0	0
MT-H	73	0	0	0	0
MT-H	73	0	0	0	0
MT-H	73	0	0	0	0
MT-H	73	0	0	0	0
MT-H	73	0	0	0	0
MT-H	73	0	0	0	0
MT-H	73	0	0	0	0
MT-H	73	0	0	1	1
MT-H	74	0	1	1	2
MT-H	74	0	0	0	0
MT-H	74	0	0	0	0
MT-H	74	0	0	0	0
MT-H	74	0	0	0	0
MT-H	74	0	0	0	0
MT-H	74	0	0	0	0
MT-H	74	0	0	0	0
MT-H	74	0	1	0	1
MT-H	74	0	2	0	2
MT-H	74	0	1	0	1
MT-H	74	0	0	0	0
MT-H	74	0	0	0	0
MT-H	74	0	0	0	0
MT-H	74	0	0	0	0
MT-H	74	0	0	0	0
MT-H	74	1	0	0	1
MT-H	74	0	0	0	0
MT-H	74	0	0	0	0
MT-H	74	0	1	0	1
MT-H	74	0	0	0	0
MT-H	74	0	0	0	0
MT-H	74	0	0	0	0
MT-H	74	1	0	1	2
MT-H	74	0	0	0	0
MT-H	74	0	0	1	1
MT-H	74	0	1	1	2
MT-H	74	0	0	0	0
MT-H	74	0	0	0	0
MT-H	74	0	0	0	0
MT-H	74	0	1	0	1
MT-H	74	0	1	0	1
MT-H	74	0	0	0	0
MT-H	74	0	0	0	0
MT-H	75	0	0	0	0
MT-H	75	0	0	0	0
MT-H	75	0	1	0	1
MT-H	75	0	0	0	0
MT-H	75	0	0	0	0
MT-H	75	0	0	0	0
MT-H	75	0	0	1	1
MT-H	75	1	2	0	3
MT-H	75	0	0	0	0
MT-H	75	0	0	0	0
MT-H	75	0	0	0	0
MT-H	75	0	0	0	0
MT-H	75	0	0	0	0
MT-H	75	1	0	1	2
MT-H	75	0	0	0	0
MT-H	75	0	0	0	0
MT-H	75	0	0	0	0
MT-H	75	0	0	0	0
MT-H	75	0	0	0	0
MT-H	75	1	1	1	3
MT-H	75	0	0	0	0
MT-H	75	0	0	1	1
MT-H	75	0	0	0	0
MT-H	75	0	0	1	1
MT-H	75	0	0	0	0
MT-H	75	0	0	0	0
MT-H	75	0	2	0	2
MT-H	75	0	0	2	2
MT-H	75	0	0	0	0
MT-H	75	0	0	0	0
MT-H	75	0	0	0	0
MT-H	75	0	0	0	0
MT-H	75	0	0	0	0
MT-H	76	0	0	0	0
MT-H	76	0	2	0	2
MT-H	76	0	0	0	0
MT-H	76	0	0	2	2
MT-H	76	0	0	0	0
MT-H	76	0	0	0	0
MT-H	76	0	0	2	2
MT-H	76	0	0	0	0
MT-H	76	0	0	0	0
MT-H	76	0	0	0	0
MT-H	76	0	0	1	1
MT-H	76	0	0	0	0
MT-H	76	0	0	0	0
MT-H	76	0	0	0	0
MT-H	76	0	0	0	0
MT-H	76	0	1	1	2
MT-H	76	0	0	0	0
MT-H	76	0	0	0	0
MT-H	76	0	0	0	0
MT-H	76	0	0	0	0
MT-H	76	0	0	1	1
MT-H	76	0	0	0	0
MT-H	76	0	0	0	0
MT-H	76	0	0	0	0
MT-H	76	0	0	0	0
MT-H	76	0	0	0	0
MT-H	76	0	1	1	2
MT-H	76	0	0	0	0
MT-H	76	1	1	1	3
MT-H	76	0	1	1	2
MT-H	76	0	0	0	0
MT-H	76	0	0	0	0
MT-H	76	0	0	0	0
MT-H	76	0	1	1	2
MT-H	76	1	0	1	2
MT-H	76	0	0	0	0
MT-H	76	0	0	1	1
MT-H	76	0	0	0	0
MT-H	77	0	0	0	0
MT-H	77	0	0	0	0
MT-H	77	0	0	0	0
MT-H	77	0	0	0	0
MT-H	77	0	0	0	0
MT-H	77	0	1	0	1
MT-H	77	0	0	0	0
MT-H	77	1	1	0	2
MT-H	77	0	0	0	0
MT-H	77	0	2	0	2
MT-H	77	0	0	0	0
MT-H	77	1	0	1	2
MT-H	77	0	0	0	0
MT-H	77	0	0	0	0
MT-H	77	0	0	0	0
MT-H	77	0	0	0	0
MT-H	77	0	0	0	0
MT-H	77	0	0	0	0
MT-H	77	0	0	0	0
MT-H	77	0	0	0	0
MT-H	77	0	0	1	1
MT-H	77	0	0	0	0
MT-H	77	0	0	0	0
MT-H	77	0	0	1	1
MT-H	77	0	2	0	2
MT-H	77	0	0	0	0
MT-H	77	0	0	0	0
MT-H	77	0	0	0	0
MT-H	77	0	0	0	0
MT-H	77	0	0	0	0
MT-H	77	0	0	0	0
MT-H	77	1	1	0	2
MT-H	77	0	0	0	0
MT-H	77	0	1	1	2
MT-H	77	0	2	0	2
MT-H	77	0	1	0	1
MT-H	77	0	1	1	2
MT-H	77	0	0	0	0
MT-H	77	0	0	0	0
MT-H	77	0	0	0	0
MT-H	77	0	0	0	0
MT-H	77	0	0	0	0
MT-H	77	0	0	0	0
MT-H	77	0	0	0	0
MT-H	77	0	0	1	1
MT-H	77	0	0	0	0
MT-H	77	0	0	0	0
MT-H	77	0	0	0	0
MT-H	77	0	0	0	0
MT-H	78	0	0	0	0
MT-H	78	0	0	0	0
MT-H	78	0	0	0	0
MT-H	78	0	1	1	2
MT-H	78	0	0	0	0
MT-H	78	0	0	1	1
MT-H	78	0	0	0	0
MT-H	78	2	0	1	3
MT-H	78	0	1	0	1
MT-H	78	0	0	0	0
MT-H	78	0	0	0	0
MT-H	78	0	0	0	0
MT-H	78	0	0	0	0
MT-H	78	0	0	0	0
MT-H	78	0	0	0	0
MT-H	78	0	0	0	0
MT-H	78	0	0	0	0
MT-H	78	1	1	0	2
MT-H	78	0	0	0	0
MT-H	78	0	0	0	0
MT-H	78	0	0	0	0
MT-H	78	0	0	0	0
MT-H	78	0	0	0	0
MT-H	78	0	0	0	0
MT-H	78	0	0	0	0
MT-H	78	0	0	0	0
MT-H	78	0	0	0	0
MT-H	78	0	0	0	0
MT-H	78	1	0	0	1
MT-H	78	0	0	0	0
MT-H	78	0	0	1	1
MT-H	78	0	0	0	0
MT-H	78	0	0	0	0
MT-H	79	0	0	0	0
MT-H	79	0	0	0	0
MT-H	79	0	0	0	0
MT-H	79	0	0	0	0
MT-H	79	0	0	0	0
MT-H	79	0	0	0	0
MT-H	79	0	0	0	0
MT-H	79	0	0	0	0
MT-H	79	0	0	0	0
MT-H	79	0	0	0	0
MT-H	79	0	0	0	0
MT-H	79	0	0	0	0
MT-H	79	0	0	1	1
MT-H	79	0	0	0	0
MT-H	79	0	0	0	0
MT-H	79	0	0	0	0
MT-H	79	0	1	1	2
MT-H	79	0	0	0	0
MT-H	79	0	0	0	0
MT-H	79	0	0	0	0
MT-H	79	0	0	0	0
MT-H	79	0	0	0	0
MT-H	79	2	0	0	2
MT-H	79	0	1	0	1
MT-H	79	0	0	1	1
MT-H	79	0	0	0	0
MT-H	79	0	0	0	0
MT-H	79	0	1	1	2
MT-H	80	0	0	0	0
MT-H	80	0	1	0	1
MT-H	80	0	0	0	0
MT-H	80	0	0	0	0
MT-H	80	0	0	1	1
MT-H	80	0	0	0	0
MT-H	80	0	0	0	0
MT-H	80	0	0	2	2
MT-H	80	0	0	0	0
MT-H	80	0	0	0	0
MT-H	80	0	0	0	0
MT-H	80	0	0	0	0
MT-H	80	0	0	0	0
MT-H	80	1	0	0	1
MT-H	80	0	0	0	0
MT-H	80	0	0	0	0
MT-H	80	0	0	0	0
MT-H	80	0	0	1	1
MT-H	80	0	0	0	0
MT-H	80	0	0	0	0
MT-H	80	0	0	0	0
MT-H	80	0	0	0	0
MT-H	80	0	1	1	2
MT-H	80	0	0	0	0
MT-H	80	0	0	0	0
MT-H	80	0	0	0	0
MT-H	80	0	0	0	0
MT-H	80	0	0	1	1
MT-H	80	0	1	0	1
MT-H	80	0	0	0	0
MT-H	80	0	0	0	0
MT-H	80	0	0	0	0
MT-H	80	0	0	0	0
MT-H	81	0	0	0	0
MT-H	81	1	0	0	1
MT-H	81	0	0	0	0
MT-H	81	0	0	0	0
MT-H	81	0	0	0	0
MT-H	81	0	1	1	2
MT-H	81	0	1	0	1
MT-H	81	0	1	0	1
MT-H	81	0	0	0	0
MT-H	81	0	0	0	0
MT-H	81	0	0	0	0
MT-H	81	0	0	0	0
MT-H	81	0	0	0	0
MT-H	81	0	0	2	2
MT-H	81	0	0	0	0
MT-H	81	0	0	0	0
MT-H	81	0	0	0	0
MT-H	81	0	1	1	2
MT-H	81	0	0	0	0
MT-H	81	0	0	0	0
MT-H	81	0	0	1	1
MT-H	81	0	0	0	0
MT-H	81	0	0	0	0
MT-H	81	1	0	1	2
MT-H	81	0	1	1	2
MT-H	82	0	0	0	0
MT-H	82	0	0	0	0
MT-H	82	0	1	1	2
MT-H	82	1	0	0	1
MT-H	82	1	1	0	2
MT-H	82	0	0	0	0
MT-H	82	0	2	0	2
MT-H	82	0	0	0	0
MT-H	82	0	0	1	1
MT-H	82	0	0	1	1
MT-H	82	0	0	1	1
MT-H	82	0	0	0	0
MT-H	82	0	0	0	0
MT-H	82	0	0	0	0
MT-H	82	0	0	0	0
MT-H	82	0	0	0	0
MT-H	82	0	0	0	0
MT-H	82	0	0	0	0
MT-H	82	0	0	0	0
MT-H	82	0	0	0	0
MT-H	82	0	0	0	0
MT-H	82	0	0	0	0
MT-H	82	0	0	0	0
MT-H	82	0	0	0	0
MT-H	82	0	0	0	0
MT-H	82	0	0	0	0
MT-H	82	1	0	1	2
MT-H	82	0	2	0	2
MT-H	82	0	1	0	1
MT-H	83	0	0	1	1
MT-H	83	0	0	0	0
MT-H	83	0	0	0	0
MT-H	83	1	0	0	1
MT-H	83	0	2	0	2
MT-H	83	0	0	1	1
MT-H	83	0	0	0	0
MT-H	83	0	0	0	0
MT-H	83	0	0	0	0
MT-H	83	1	0	0	1
MT-H	83	0	0	0	0
MT-H	83	1	0	0	1
MT-H	83	0	0	0	0
MT-H	83	1	0	0	1
MT-H	83	0	0	0	0
MT-H	83	0	0	0	0
MT-H	83	0	0	2	2
MT-H	83	0	0	0	0
MT-H	83	0	0	0	0
MT-H	83	0	0	0	0
MT-H	83	0	0	0	0
MT-H	83	0	0	0	0
MT-H	83	0	0	0	0
MT-H	83	0	0	0	0
MT-H	83	0	0	0	0
MT-H	83	1	1	0	2
MT-H	84	0	0	0	0
MT-H	84	0	0	0	0
MT-H	84	0	0	0	0
MT-H	84	0	0	0	0
MT-H	84	0	0	0	0
MT-H	84	0	1	0	1
MT-H	84	0	0	1	1
MT-H	84	0	0	0	0
MT-H	84	0	0	0	0
MT-H	84	0	1	1	2
MT-H	84	0	0	0	0
MT-H	84	0	0	0	0
MT-H	84	0	0	0	0
MT-H	84	0	0	0	0
MT-H	84	0	0	0	0
MT-H	84	0	0	0	0
MT-H	84	0	0	0	0
MT-H	84	1	0	0	1
MT-H	84	0	0	0	0
MT-H	84	0	0	0	0
MT-H	84	0	0	1	1
MT-H	85	0	0	0	0
MT-H	85	1	0	1	2
MT-H	85	1	0	0	1
MT-H	85	0	0	0	0
MT-H	85	0	0	0	0
MT-H	85	0	0	0	0
MT-H	85	0	0	0	0
MT-H	85	0	1	0	1
MT-H	85	0	0	0	0
MT-H	85	0	0	2	2
MT-H	85	0	1	0	1
MT-H	85	0	0	0	0
MT-H	85	0	1	1	2
MT-H	85	0	0	0	0
MT-H	85	0	0	0	0
MT-H	85	0	0	0	0
MT-H	86	0	0	0	0
MT-H	86	0	0	0	0
MT-H	86	0	0	0	0
MT-H	86	0	0	0	0
MT-H	86	0	0	0	0
MT-H	86	0	0	1	1
MT-H	86	0	0	0	0
MT-H	86	0	0	0	0
MT-H	86	0	0	0	0
MT-H	86	0	0	0	0
MT-H	86	0	0	0	0
MT-H	86	0	0	1	1
MT-H	87	0	0	0	0
MT-H	87	1	2	0	3
MT-H	87	0	0	0	0
MT-H	87	0	0	0	0
MT-H	87	0	0	0	0
MT-H	87	0	0	0	0
MT-H	87	0	0	0	0
MT-H	87	0	1	0	1
MT-H	87	0	0	0	0
MT-H	87	0	0	0	0
MT-H	87	0	2	0	2
MT-H	87	0	0	0	0
MT-H	87	0	0	0	0
MT-H	87	0	0	0	0
MT-H	87	0	0	0	0
MT-H	87	0	0	0	0
MT-H	87	0	1	1	2
MT-H	88	1	0	1	2
MT-H	88	0	2	0	2
MT-H	88	0	0	0	0
MT-H	88	0	0	0	0
MT-H	88	0	0	0	0
MT-H	88	0	1	0	1
MT-H	88	0	0	0	0
MT-H	88	1	0	0	1
MT-H	88	0	0	0	0
MT-H	88	0	0	0	0
MT-H	88	0	0	0	0
MT-H	88	0	2	0	2
MT-H	88	0	0	0	0
MT-H	88	0	0	0	0
MT-H	88	0	0	1	1
MT-H	89	0	0	0	0
MT-H	89	0	0	0	0
MT-H	89	0	0	0	0
MT-H	89	0	0	0	0
MT-H	89	0	0	0	0
MT-H	89	0	0	0	0
MT-H	89	0	0	0	0
MT-H	89	0	0	0	0
MT-H	89	0	0	0	0
MT-H	89	0	0	0	0
MT-H	89	0	0	0	0
MT-H	89	0	0	0	0
MT-H	89	0	0	0	0
MT-H	89	0	1	0	1
MT-H	89	0	0	0	0
MT-H	89	0	1	1	2
MT-H	89	0	0	0	0
MT-H	89	0	0	0	0
MT-H	89	0	1	0	1
MT-H	89	0	0	0	0
MT-H	89	0	0	0	0
MT-H	89	0	0	0	0
MT-H	89	0	0	0	0
MT-H	89	1	0	1	2
MT-H	89	0	0	0	0
MT-H	89	0	0	0	0
MT-H	89	0	0	0	0
MT-H	89	0	0	0	0
MT-H	89	0	0	0	0
MT-H	89	0	0	0	0
MT-H	89	0	0	0	0
MT-H	89	0	0	0	0
MT-H	89	0	1	0	1
MT-H	89	0	0	0	0
MT-H	89	0	0	0	0
MT-H	89	0	0	0	0
MT-H	89	0	0	0	0
MT-H	89	0	0	0	0
MT-H	89	0	0	0	0
MT-H	89	0	0	0	0
MT-H	89	0	1	0	1
MT-H	89	0	0	0	0
MT-H	89	0	0	0	0
MT-H	89	0	0	0	0
MT-H	<=25	0	0	0	0
MT-H	<=25	1	0	1	2
MT-H	<=25	0	0	0	0
MT-H	<=25	0	0	0	0
MT-H	<=25	1	1	0	2
MT-H	<=25	0	0	0	0
MT-H	<=25	0	0	0	0
MT-H	<=25	0	0	0	0
MT-H	<=25	0	0	0	0
MT-H	<=25	0	0	0	0
MT-H	<=25	0	0	0	0
MT-H	<=25	0	0	0	0
MT-H	<=25	0	0	0	0
MT-H	<=25	0	0	0	0
MT-H	<=25	0	1	1	2
MT-H	<=25	0	0	0	0
MT-H	<=25	0	0	1	1
MT-H	<=25	0	0	0	0
MT-H	<=25	0	0	0	0
MT-H	<=25	0	0	0	0
MT-H	<=25	0	2	0	2
MT-H	NA	0	0	0	0
MT-H	NA	0	0	0	0
MT-H	NA	1	0	0	1
MT-H	NA	0	0	0	0
MT-H	NA	0	0	0	0
MT-H	NA	0	0	0	0
MT-H	NA	0	2	0	2
MT-H	NA	0	0	0	0
MT-H	NA	0	0	0	0
MT-H	NA	0	0	0	0
MT-H	NA	1	1	0	2
MT-H	NA	1	0	0	1
MT-H	NA	0	0	0	0
MT-L	26	0	0	1	1
MT-L	26	0	0	0	0
MT-L	26	0	0	0	0
MT-L	26	0	0	0	0
MT-L	26	0	0	0	0
MT-L	26	0	0	0	0
MT-L	26	0	0	0	0
MT-L	26	0	0	0	0
MT-L	26	0	0	0	0
MT-L	26	0	0	0	0
MT-L	26	0	0	0	0
MT-L	26	0	0	0	0
MT-L	26	0	0	0	0
MT-L	26	0	0	0	0
MT-L	26	0	0	0	0
MT-L	26	0	0	0	0
MT-L	26	0	0	0	0
MT-L	26	0	0	0	0
MT-L	26	0	0	0	0
MT-L	26	0	0	0	0
MT-L	26	0	0	0	0
MT-L	26	0	0	0	0
MT-L	26	0	0	0	0
MT-L	26	0	0	0	0
MT-L	26	0	0	0	0
MT-L	26	0	0	0	0
MT-L	26	0	0	0	0
MT-L	26	0	0	0	0
MT-L	26	0	0	0	0
MT-L	26	0	0	0	0
MT-L	26	0	0	0	0
MT-L	26	0	0	0	0
MT-L	26	0	0	0	0
MT-L	26	0	0	0	0
MT-L	26	0	0	0	0
MT-L	26	0	0	0	0
MT-L	26	0	0	0	0
MT-L	26	0	0	0	0
MT-L	26	0	0	0	0
MT-L	27	0	0	0	0
MT-L	27	0	0	0	0
MT-L	27	0	0	0	0
MT-L	27	0	0	0	0
MT-L	27	0	0	0	0
MT-L	27	0	0	0	0
MT-L	27	0	0	1	1
MT-L	27	0	0	0	0
MT-L	27	0	0	0	0
MT-L	27	0	0	0	0
MT-L	27	0	0	0	0
MT-L	27	0	0	0	0
MT-L	27	0	0	0	0
MT-L	27	0	0	0	0
MT-L	27	0	0	0	0
MT-L	27	0	0	0	0
MT-L	27	0	0	0	0
MT-L	27	0	0	0	0
MT-L	27	0	0	0	0
MT-L	27	0	0	0	0
MT-L	27	0	0	0	0
MT-L	27	0	0	0	0
MT-L	27	0	0	0	0
MT-L	27	0	0	0	0
MT-L	27	0	0	0	0
MT-L	27	0	0	0	0
MT-L	27	0	0	0	0
MT-L	27	0	0	0	0
MT-L	27	0	0	0	0
MT-L	27	0	0	0	0
MT-L	27	0	0	0	0
MT-L	27	0	0	0	0
MT-L	27	0	0	0	0
MT-L	27	0	0	0	0
MT-L	27	0	0	0	0
MT-L	27	0	0	0	0
MT-L	27	0	0	0	0
MT-L	27	0	0	0	0
MT-L	27	0	0	0	0
MT-L	27	0	0	0	0
MT-L	27	0	0	0	0
MT-L	27	0	0	0	0
MT-L	27	0	0	0	0
MT-L	27	0	0	0	0
MT-L	27	0	0	0	0
MT-L	27	0	0	0	0
MT-L	27	0	0	0	0
MT-L	27	0	0	0	0
MT-L	27	0	0	0	0
MT-L	27	0	0	0	0
MT-L	27	0	0	0	0
MT-L	27	0	0	0	0
MT-L	27	0	0	0	0
MT-L	27	0	0	0	0
MT-L	27	0	0	0	0
MT-L	27	0	0	0	0
MT-L	27	0	0	0	0
MT-L	27	0	0	1	1
MT-L	27	0	0	0	0
MT-L	27	0	0	0	0
MT-L	27	0	0	0	0
MT-L	27	0	0	0	0
MT-L	27	0	0	0	0
MT-L	27	0	0	0	0
MT-L	27	0	0	0	0
MT-L	27	0	0	0	0
MT-L	27	0	0	0	0
MT-L	28	0	0	0	0
MT-L	28	0	0	0	0
MT-L	28	0	0	0	0
MT-L	28	0	0	1	1
MT-L	28	0	0	0	0
MT-L	28	0	0	1	1
MT-L	28	0	0	0	0
MT-L	28	0	0	0	0
MT-L	28	0	0	0	0
MT-L	28	0	0	0	0
MT-L	28	0	0	1	1
MT-L	28	0	0	0	0
MT-L	28	0	0	0	0
MT-L	28	0	0	0	0
MT-L	28	0	0	0	0
MT-L	28	0	0	0	0
MT-L	28	0	0	0	0
MT-L	28	0	0	0	0
MT-L	28	0	0	0	0
MT-L	28	0	0	0	0
MT-L	28	0	0	0	0
MT-L	28	0	0	0	0
MT-L	28	0	0	0	0
MT-L	28	0	0	0	0
MT-L	28	0	0	0	0
MT-L	28	0	0	0	0
MT-L	28	0	0	0	0
MT-L	28	0	0	0	0
MT-L	28	0	0	0	0
MT-L	28	0	0	0	0
MT-L	28	0	0	0	0
MT-L	28	0	0	0	0
MT-L	28	0	0	0	0
MT-L	28	0	0	0	0
MT-L	28	0	0	0	0
MT-L	28	0	0	0	0
MT-L	28	0	0	0	0
MT-L	28	0	0	0	0
MT-L	28	0	0	0	0
MT-L	28	0	0	0	0
MT-L	28	0	0	0	0
MT-L	28	0	0	0	0
MT-L	28	0	0	0	0
MT-L	28	0	0	0	0
MT-L	28	0	0	0	0
MT-L	28	0	0	0	0
MT-L	28	1	0	0	1
MT-L	28	0	0	0	0
MT-L	28	0	0	0	0
MT-L	28	0	0	0	0
MT-L	28	0	0	0	0
MT-L	28	0	0	0	0
MT-L	28	0	0	0	0
MT-L	28	0	0	0	0
MT-L	28	0	0	0	0
MT-L	28	0	0	0	0
MT-L	28	0	0	0	0
MT-L	28	0	0	0	0
MT-L	28	0	0	0	0
MT-L	28	0	0	0	0
MT-L	28	0	0	0	0
MT-L	28	0	0	0	0
MT-L	28	0	0	0	0
MT-L	28	0	0	0	0
MT-L	28	0	0	0	0
MT-L	28	0	0	0	0
MT-L	28	0	0	0	0
MT-L	28	0	0	0	0
MT-L	28	0	0	0	0
MT-L	28	0	0	0	0
MT-L	28	0	0	1	1
MT-L	28	0	0	0	0
MT-L	28	0	0	0	0
MT-L	28	0	0	0	0
MT-L	29	0	0	0	0
MT-L	29	0	0	0	0
MT-L	29	0	0	0	0
MT-L	29	0	0	0	0
MT-L	29	0	0	0	0
MT-L	29	0	0	0	0
MT-L	29	0	0	0	0
MT-L	29	0	0	0	0
MT-L	29	0	0	0	0
MT-L	29	0	0	0	0
MT-L	29	0	0	0	0
MT-L	29	0	0	0	0
MT-L	29	0	0	0	0
MT-L	29	0	0	0	0
MT-L	29	0	0	0	0
MT-L	29	0	0	0	0
MT-L	29	0	0	0	0
MT-L	29	0	0	0	0
MT-L	29	0	0	0	0
MT-L	29	0	0	0	0
MT-L	29	0	0	0	0
MT-L	29	0	0	0	0
MT-L	29	0	0	1	1
MT-L	29	0	0	0	0
MT-L	29	0	0	0	0
MT-L	29	0	0	0	0
MT-L	29	0	0	0	0
MT-L	29	0	0	0	0
MT-L	29	0	0	0	0
MT-L	29	0	0	0	0
MT-L	29	0	0	0	0
MT-L	29	0	0	0	0
MT-L	29	0	0	0	0
MT-L	29	0	0	0	0
MT-L	29	0	0	0	0
MT-L	29	0	0	0	0
MT-L	29	0	0	0	0
MT-L	29	0	0	1	1
MT-L	29	0	0	0	0
MT-L	29	0	0	0	0
MT-L	29	0	0	0	0
MT-L	29	0	0	0	0
MT-L	29	0	0	0	0
MT-L	29	0	0	0	0
MT-L	29	0	0	0	0
MT-L	29	0	0	0	0
MT-L	29	0	0	0	0
MT-L	29	0	0	0	0
MT-L	29	0	0	0	0
MT-L	29	0	0	0	0
MT-L	29	0	0	1	1
MT-L	29	0	0	0	0
MT-L	29	0	0	0	0
MT-L	29	0	0	0	0
MT-L	29	0	0	0	0
MT-L	29	0	0	0	0
MT-L	29	0	0	0	0
MT-L	29	0	0	0	0
MT-L	29	0	0	0	0
MT-L	29	0	0	0	0
MT-L	29	0	0	0	0
MT-L	29	0	0	0	0
MT-L	29	0	0	0	0
MT-L	29	0	0	2	2
MT-L	29	0	0	0	0
MT-L	29	0	0	0	0
MT-L	29	0	0	0	0
MT-L	29	0	0	0	0
MT-L	29	0	0	0	0
MT-L	29	0	0	0	0
MT-L	29	0	0	0	0
MT-L	29	0	0	0	0
MT-L	30	0	0	0	0
MT-L	30	0	0	0	0
MT-L	30	0	0	0	0
MT-L	30	0	0	0	0
MT-L	30	0	0	0	0
MT-L	30	0	0	0	0
MT-L	30	0	0	0	0
MT-L	30	0	0	0	0
MT-L	30	0	0	0	0
MT-L	30	0	0	0	0
MT-L	30	0	0	0	0
MT-L	30	0	0	0	0
MT-L	30	0	0	0	0
MT-L	30	0	0	0	0
MT-L	30	0	0	0	0
MT-L	30	0	0	0	0
MT-L	30	0	0	1	1
MT-L	30	0	0	0	0
MT-L	30	0	0	0	0
MT-L	30	0	0	0	0
MT-L	30	0	0	0	0
MT-L	30	0	0	1	1
MT-L	30	0	0	0	0
MT-L	30	0	0	0	0
MT-L	30	0	0	0	0
MT-L	30	0	0	0	0
MT-L	30	0	0	0	0
MT-L	30	0	0	0	0
MT-L	30	0	0	0	0
MT-L	30	0	0	1	1
MT-L	30	0	0	0	0
MT-L	30	0	0	0	0
MT-L	30	0	0	0	0
MT-L	30	0	0	0	0
MT-L	30	0	0	0	0
MT-L	30	0	0	0	0
MT-L	30	1	0	1	2
MT-L	30	0	0	0	0
MT-L	30	0	0	0	0
MT-L	30	0	0	0	0
MT-L	30	0	0	0	0
MT-L	30	0	0	0	0
MT-L	30	0	0	0	0
MT-L	30	0	0	0	0
MT-L	30	0	0	0	0
MT-L	30	0	0	0	0
MT-L	30	0	0	0	0
MT-L	30	0	0	0	0
MT-L	30	0	0	0	0
MT-L	30	0	0	0	0
MT-L	30	0	0	0	0
MT-L	30	0	0	0	0
MT-L	30	0	0	0	0
MT-L	30	0	0	0	0
MT-L	30	0	0	0	0
MT-L	30	0	0	0	0
MT-L	30	0	0	0	0
MT-L	30	0	0	0	0
MT-L	30	0	0	0	0
MT-L	30	0	0	0	0
MT-L	30	0	0	0	0
MT-L	30	0	0	0	0
MT-L	30	0	0	0	0
MT-L	30	0	0	0	0
MT-L	30	0	0	0	0
MT-L	30	0	0	0	0
MT-L	30	0	0	0	0
MT-L	30	0	0	0	0
MT-L	30	0	0	0	0
MT-L	30	0	0	0	0
MT-L	30	0	0	0	0
MT-L	30	0	0	0	0
MT-L	30	0	0	0	0
MT-L	30	0	0	0	0
MT-L	30	0	0	0	0
MT-L	30	0	0	0	0
MT-L	30	0	0	0	0
MT-L	30	0	0	0	0
MT-L	30	0	0	0	0
MT-L	30	0	0	0	0
MT-L	30	0	0	0	0
MT-L	30	0	0	0	0
MT-L	30	0	0	0	0
MT-L	30	0	0	0	0
MT-L	30	0	0	0	0
MT-L	30	0	0	0	0
MT-L	30	0	0	0	0
MT-L	30	0	0	0	0
MT-L	30	0	0	0	0
MT-L	31	0	0	1	1
MT-L	31	0	0	0	0
MT-L	31	0	0	0	0
MT-L	31	0	0	0	0
MT-L	31	0	0	0	0
MT-L	31	0	0	0	0
MT-L	31	0	0	1	1
MT-L	31	0	0	0	0
MT-L	31	0	0	0	0
MT-L	31	0	0	0	0
MT-L	31	0	0	0	0
MT-L	31	0	0	0	0
MT-L	31	0	0	0	0
MT-L	31	0	0	0	0
MT-L	31	0	0	0	0
MT-L	31	0	0	0	0
MT-L	31	0	0	0	0
MT-L	31	0	0	0	0
MT-L	31	0	0	0	0
MT-L	31	0	0	0	0
MT-L	31	0	0	0	0
MT-L	31	0	0	0	0
MT-L	31	0	0	0	0
MT-L	31	0	0	0	0
MT-L	31	0	0	0	0
MT-L	31	0	0	0	0
MT-L	31	0	0	0	0
MT-L	31	0	0	0	0
MT-L	31	0	0	0	0
MT-L	31	0	0	0	0
MT-L	31	0	0	0	0
MT-L	31	0	0	0	0
MT-L	31	0	0	0	0
MT-L	31	0	0	0	0
MT-L	31	0	0	0	0
MT-L	31	0	0	0	0
MT-L	31	0	0	1	1
MT-L	31	0	0	0	0
MT-L	31	0	0	0	0
MT-L	31	0	0	0	0
MT-L	31	0	0	0	0
MT-L	31	0	0	0	0
MT-L	31	0	0	0	0
MT-L	31	0	0	0	0
MT-L	31	0	0	0	0
MT-L	31	0	0	0	0
MT-L	31	0	0	0	0
MT-L	31	0	0	0	0
MT-L	31	0	0	0	0
MT-L	31	0	0	0	0
MT-L	31	0	0	0	0
MT-L	31	0	0	0	0
MT-L	31	0	0	0	0
MT-L	31	0	0	0	0
MT-L	31	0	0	0	0
[truncated: 31,887 more rows]

## Sheet: Figure 4d
codon	diversity
1	4
2	0
3	1
4	0
5	3
6	3
7	4
8	2
9	0
10	2
11	1
12	1
13	3
14	4
15	5
16	9
17	4
18	0
19	4
20	1
21	3
22	2
23	2
24	6
25	3
26	2
27	7
28	3
29	1
30	0
31	5
32	2
33	4
34	4
35	3
36	4
37	0
38	5
39	4
40	1
41	3
42	2
43	5
44	2
45	4
46	2
47	3
48	2
49	3
50	0
51	0
52	3
53	3
54	2
55	6
56	1
57	2
58	0
59	1
60	3
61	2
62	2
63	4
64	1
65	3
66	5
67	2
68	6
69	3
70	2
71	2
72	2
73	0
74	2
75	0
76	5
77	0
78	0
79	0
80	4
81	2
82	1
83	1
84	0
85	1
86	2
87	2
88	1
89	1
90	2
91	2
92	5
93	5
94	1
95	3
96	4
97	1
98	1
99	2
100	2
101	5
102	1
103	0
104	3
105	6
106	1
107	5
108	3
109	0
110	1
111	4
112	1
113	1
114	1
115	2
116	1
117	3
118	2
119	2
120	2
121	1
122	4
123	4
124	5
125	3
126	5
127	4
128	5
129	3
130	7
131	4
132	3
133	1
134	6
135	2
136	6
137	1
138	4
139	1
140	1
141	1
142	3
143	2
144	3
145	2
146	4
147	1
148	3
149	2
150	3
151	1
152	2
153	0
154	5
155	3
156	2
157	3
158	0
159	4
160	1
161	1
162	2
163	1
164	2
165	6
166	3
167	2
168	3
169	2
170	4
171	5
172	1
173	5
174	2
175	2
176	1
177	3
178	3
179	0
180	1
181	1
182	3
183	3
184	1
185	1
186	2
187	0
188	0
189	1
190	0
191	0
192	1
193	2
194	3
195	1
196	1
197	1
198	1
199	2
200	1
201	1
202	1
203	1
204	2
205	2
206	2
207	0
208	0
209	2
210	0
211	4
212	0
213	2
214	4
215	2
216	1
217	1
218	2
219	3
220	1
221	0
222	1
223	1
224	1
225	1
226	1
227	1
228	2
229	2
230	2
231	0
232	0
233	2
234	3
235	1
236	2
237	1
238	3
239	1
240	3
241	2
242	4
243	0
244	2
245	2
246	1
247	3
248	1
249	2
250	1
251	3
252	5
253	2
254	1
255	1
256	1
257	2
258	1
259	0
260	2
261	1
262	1
263	0
264	0
265	2
266	1
267	2
268	3
269	2
270	4
271	1
272	1
273	0
274	3
275	3
276	4
277	5
278	3
279	0
280	0
281	0
282	1
283	1
284	1
285	2
286	0
287	2
288	2
289	0
290	2
291	3
292	2
293	1
294	0
295	0
296	1
297	1
298	2
299	1
300	1
301	1
302	0
303	2
304	1
305	2
306	2
307	4
308	2
309	0
310	2
311	2
312	0
313	2
314	3
315	2
316	3
317	2
318	0
319	5
320	4
321	1
322	2
323	2
324	2
325	3
326	5
327	1
328	0
329	2
330	1
331	1
332	2
333	1
334	3
335	4
336	1
337	0
338	4
339	1
340	4
341	3
342	1
343	3
344	1
345	2
346	2
347	2
348	1
349	0
350	1
351	0
352	0
353	0
354	1
355	0
356	0
357	1
358	0
359	0
360	0
361	0
362	0
363	1
364	0
365	0
366	2
367	2
368	0
369	1
370	0
371	1
372	0
373	0
374	0
375	0
376	0
377	1
378	1
379	0
380	0
381	0
382	1
383	0
384	0
385	0
386	0
387	0
388	0
389	0
390	0
391	0
392	1
393	0
394	1
395	1
396	0
397	0
398	0
399	0
400	0
401	0
402	1
403	0

## Sheet: Figure 6d
MS cohort	tot_effect
MSS htmb	lof
MSS htmb	lof
MSS htmb	lof
MSS htmb	lof
MSS htmb	lof
MSS htmb	lof
MSS htmb	lof
MSS htmb	lof
MSS htmb	lof
MSS htmb	lof
MSS htmb	lof
MSS htmb	lof
MSS htmb	lof
MSS htmb	lof
MSS htmb	lof
MSS htmb	lof
MSS htmb	lof
MSS htmb	lof
MSS htmb	lof
MSS htmb	lof
MSS htmb	lof
MSS htmb	lof
MSS htmb	lof
MSS htmb	lof
MSS htmb	lof
MSS htmb	lof
MSS htmb	lof
MSS htmb	lof
MSS htmb	lof
MSS htmb	lof
MSS htmb	lof
MSS htmb	lof
MSS htmb	lof
MSS htmb	lof
MSS htmb	lof
MSS htmb	lof
MSS htmb	lof
MSS htmb	lof
MSS htmb	lof
MSS htmb	lof
MSS htmb	lof
MSS htmb	lof
MSS htmb	lof
MSS htmb	lof
MSS htmb	lof
MSS htmb	lof
MSS htmb	lof
MSS htmb	lof
MSS htmb	lof
MSS htmb	lof
MSS htmb	lof
MSS htmb	lof
MSS htmb	lof
MSS htmb	lof
MSS htmb	lof
MSS htmb	lof
MSS htmb	lof
MSS htmb	lof
MSS htmb	lof
MSS htmb	lof
MSS htmb	lof
MSS htmb	lof
MSS htmb	lof
MSS htmb	lof
MSS htmb	lof
MSS htmb	lof
MSS htmb	lof
MSS htmb	lof
MSS htmb	lof
MSS htmb	lof
MSS htmb	lof
MSS htmb	lof
MSS htmb	lof
MSS htmb	lof
MSS htmb	lof
MSS htmb	lof
MSS htmb	lof
MSS htmb	lof
MSS htmb	lof
MSS htmb	lof
MSS htmb	lof
MSS htmb	lof
MSS htmb	lof
MSS htmb	lof
MSS htmb	lof
MSS htmb	lof
MSS htmb	lof
MSS htmb	lof
MSS htmb	lof
MSS htmb	lof
MSS htmb	lof
MSS htmb	lof
MSS htmb	lof
MSS htmb	lof
MSS htmb	lof
MSS htmb	lof
MSS htmb	lof
MSS htmb	lof
MSS htmb	lof
MSS htmb	lof
MSS htmb	lof
MSS htmb	lof
MSS htmb	lof
MSS htmb	lof
MSS htmb	lof
MSS htmb	lof
MSS htmb	lof
MSS htmb	lof
MSS htmb	lof
MSS htmb	lof
MSS htmb	lof
MSS htmb	lof
MSS htmb	lof
MSS htmb	lof
MSS htmb	lof
MSS htmb	lof
MSS htmb	lof
MSS htmb	lof
MSS htmb	lof
MSS htmb	lof
MSS htmb	lof
MSS htmb	lof
MSS htmb	lof
MSS htmb	lof
MSS htmb	lof
MSS htmb	lof
MSS htmb	lof
MSS htmb	lof
MSS htmb	lof
MSS htmb	lof
MSS htmb	lof
MSS htmb	lof
MSS htmb	lof
MSS htmb	lof
MSS htmb	lof
MSS htmb	lof
MSS htmb	lof
MSS htmb	lof
MSS htmb	lof
MSS htmb	lof
MSS htmb	lof
MSS htmb	lof
MSS htmb	lof
MSS htmb	lof
MSS htmb	lof
MSS htmb	lof
MSS htmb	lof
MSS htmb	lof
MSS htmb	lof
MSS htmb	lof
MSS htmb	lof
MSS htmb	lof
MSS htmb	lof
MSS htmb	lof
MSS htmb	lof
MSS htmb	lof
MSS htmb	lof
MSS htmb	lof
MSS htmb	lof
MSS htmb	lof
MSS htmb	wt
MSS htmb	wt
MSS htmb	wt
MSS htmb	wt
MSS htmb	wt
MSS htmb	wt
MSS htmb	wt
MSS htmb	wt
MSS htmb	wt
MSS htmb	wt
MSS htmb	wt
MSS htmb	wt
MSS htmb	wt
MSS htmb	wt
MSS htmb	wt
MSS htmb	wt
MSS htmb	wt
MSS htmb	wt
MSS htmb	wt
MSS htmb	wt
MSS htmb	wt
MSS htmb	wt
MSS htmb	wt
MSS htmb	wt
MSS htmb	wt
MSS htmb	wt
MSS htmb	wt
MSS htmb	wt
MSS htmb	wt
MSS htmb	wt
MSS htmb	wt
MSS htmb	wt
MSS htmb	wt
MSS htmb	wt
MSS htmb	wt
MSS htmb	wt
MSS htmb	wt
MSS htmb	wt
MSS htmb	wt
MSS htmb	wt
MSS htmb	wt
MSS htmb	wt
MSS htmb	wt
MT-H	lof
MT-H	lof
MT-H	lof
MT-H	lof
MT-H	lof
MT-H	lof
MT-H	lof
MT-H	lof
MT-H	lof
MT-H	lof
MT-H	lof
MT-H	lof
MT-H	lof
MT-H	lof
MT-H	lof
MT-H	lof
MT-H	lof
MT-H	lof
MT-H	lof
MT-H	lof
MT-H	lof
MT-H	lof
MT-H	lof
MT-H	lof
MT-H	lof
MT-H	lof
MT-H	lof
MT-H	lof
MT-H	lof
MT-H	lof
MT-H	lof
MT-H	lof
MT-H	lof
MT-H	lof
MT-H	lof
MT-H	lof
MT-H	lof
MT-H	lof
MT-H	lof
MT-H	lof
MT-H	lof
MT-H	lof
MT-H	lof
MT-H	lof
MT-H	lof
MT-H	lof
MT-H	lof
MT-H	lof
MT-H	lof
MT-H	lof
MT-H	lof
MT-H	lof
MT-H	lof
MT-H	lof
MT-H	lof
MT-H	lof
MT-H	lof
MT-H	lof
MT-H	lof
MT-H	lof
MT-H	lof
MT-H	lof
MT-H	lof
MT-H	lof
MT-H	lof
MT-H	lof
MT-H	lof
MT-H	lof
MT-H	lof
MT-H	lof
MT-H	lof
MT-H	lof
MT-H	lof
MT-H	lof
MT-H	lof
MT-H	lof
MT-H	lof
MT-H	lof
MT-H	lof
MT-H	lof
MT-H	lof
MT-H	lof
MT-H	lof
MT-H	lof
MT-H	lof
MT-H	lof
MT-H	lof
MT-H	lof
MT-H	lof
MT-H	lof
MT-H	lof
MT-H	lof
MT-H	lof
MT-H	lof
MT-H	lof
MT-H	lof
MT-H	lof
MT-H	lof
MT-H	lof
MT-H	lof
MT-H	lof
MT-H	lof
MT-H	lof
MT-H	lof
MT-H	lof
MT-H	lof
MT-H	lof
MT-H	lof
MT-H	lof
MT-H	lof
MT-H	lof
MT-H	lof
MT-H	lof
MT-H	lof
MT-H	lof
MT-H	lof
MT-H	lof
MT-H	lof
MT-H	lof
MT-H	lof
MT-H	lof
MT-H	lof
MT-H	lof
MT-H	lof
MT-H	lof
MT-H	lof
MT-H	lof
MT-H	lof
MT-H	lof
MT-H	lof
MT-H	lof
MT-H	lof
MT-H	lof
MT-H	lof
MT-H	lof
MT-H	lof
MT-H	lof
MT-H	lof
MT-H	lof
MT-H	lof
MT-H	lof
MT-H	lof
MT-H	lof
MT-H	lof
MT-H	lof
MT-H	lof
MT-H	lof
MT-H	lof
MT-H	lof
MT-H	lof
MT-H	lof
MT-H	lof
MT-H	lof
MT-H	lof
MT-H	lof
MT-H	lof
MT-H	lof
MT-H	lof
MT-H	lof
MT-H	lof
MT-H	lof
MT-H	lof
MT-H	lof
MT-H	lof
MT-H	lof
MT-H	lof
MT-H	lof
MT-H	lof
MT-H	lof
MT-H	lof
MT-H	lof
MT-H	lof
MT-H	lof
MT-H	lof
MT-H	lof
MT-H	lof
MT-H	lof
MT-H	lof
MT-H	lof
MT-H	lof
MT-H	lof
MT-H	lof
MT-H	lof
MT-H	lof
MT-H	lof
MT-H	lof
MT-H	lof
MT-H	lof
MT-H	lof
MT-H	lof
MT-H	lof
MT-H	lof
MT-H	lof
MT-H	lof
MT-H	lof
MT-H	lof
MT-H	lof
MT-H	lof
MT-H	lof
MT-H	lof
MT-H	lof
MT-H	lof
MT-H	lof
MT-H	lof
MT-H	lof
MT-H	lof
MT-H	lof
MT-H	lof
MT-H	lof
MT-H	lof
MT-H	lof
MT-H	lof
MT-H	lof
MT-H	lof
MT-H	lof
MT-H	lof
MT-H	lof
MT-H	lof
MT-H	lof
MT-H	lof
MT-H	lof
MT-H	lof
MT-H	lof
MT-H	lof
MT-H	lof
MT-H	lof
MT-H	lof
MT-H	lof
MT-H	lof
MT-H	lof
MT-H	lof
MT-H	lof
MT-H	lof
MT-H	lof
MT-H	lof
MT-H	lof
MT-H	lof
MT-H	lof
MT-H	lof
MT-H	lof
MT-H	lof
MT-H	lof
MT-H	lof
MT-H	lof
MT-H	lof
MT-H	lof
MT-H	lof
MT-H	lof
MT-H	lof
MT-H	lof
MT-H	lof
MT-H	lof
MT-H	lof
MT-H	lof
MT-H	lof
MT-H	lof
MT-H	lof
MT-H	lof
MT-H	lof
MT-H	lof
MT-H	lof
MT-H	lof
MT-H	lof
MT-H	lof
MT-H	lof
MT-H	lof
MT-H	lof
MT-H	lof
MT-H	lof
MT-H	lof
MT-H	lof
MT-H	lof
MT-H	lof
MT-H	lof
MT-H	lof
MT-H	lof
MT-H	lof
MT-H	lof
MT-H	lof
MT-H	lof
MT-H	lof
MT-H	lof
MT-H	lof
MT-H	lof
MT-H	lof
MT-H	lof
MT-H	lof
MT-H	lof
MT-H	lof
MT-H	lof
MT-H	lof
MT-H	lof
MT-H	lof
MT-H	lof
MT-H	lof
MT-H	lof
MT-H	lof
MT-H	lof
MT-H	lof
MT-H	lof
MT-H	lof
MT-H	lof
MT-H	lof
MT-H	lof
MT-H	lof
MT-H	lof
MT-H	lof
MT-H	lof
MT-H	lof
MT-H	lof
MT-H	lof
MT-H	lof
MT-H	lof
MT-H	lof
MT-H	lof
MT-H	lof
MT-H	lof
MT-H	lof
MT-H	lof
MT-H	lof
MT-H	lof
MT-H	lof
MT-H	lof
MT-H	lof
MT-H	lof
MT-H	lof
MT-H	lof
MT-H	lof
MT-H	lof
MT-H	lof
MT-H	lof
MT-H	lof
MT-H	lof
MT-H	lof
MT-H	lof
MT-H	lof
MT-H	lof
MT-H	lof
MT-H	lof
MT-H	lof
MT-H	lof
MT-H	lof
MT-H	lof
MT-H	lof
MT-H	lof
MT-H	lof
MT-H	lof
MT-H	lof
MT-H	lof
MT-H	lof
MT-H	lof
MT-H	lof
MT-H	lof
MT-H	lof
MT-H	lof
MT-H	lof
MT-H	lof
MT-H	lof
MT-H	lof
MT-H	lof
MT-H	lof
MT-H	lof
MT-H	lof
MT-H	lof
MT-H	lof
MT-H	lof
MT-H	lof
MT-H	lof
MT-H	lof
MT-H	lof
MT-H	lof
MT-H	lof
MT-H	lof
MT-H	lof
MT-H	lof
MT-H	lof
MT-H	lof
MT-H	lof
MT-H	lof
MT-H	lof
MT-H	lof
MT-H	lof
MT-H	lof
MT-H	lof
MT-H	lof
MT-H	lof
MT-H	lof
MT-H	lof
MT-H	lof
MT-H	lof
MT-H	lof
MT-H	lof
MT-H	lof
MT-H	lof
MT-H	lof
MT-H	lof
MT-H	lof
MT-H	lof
MT-H	lof
MT-H	lof
MT-H	lof
MT-H	lof
MT-H	lof
MT-H	lof
MT-H	lof
MT-H	lof
MT-H	lof
MT-H	lof
MT-H	lof
MT-H	lof
MT-H	lof
MT-H	lof
MT-H	lof
MT-H	lof
MT-H	lof
MT-H	lof
MT-H	lof
MT-H	lof
MT-H	lof
MT-H	lof
MT-H	lof
MT-H	lof
MT-H	lof
MT-H	lof
MT-H	lof
MT-H	lof
MT-H	lof
MT-H	lof
MT-H	lof
MT-H	lof
MT-H	lof
MT-H	lof
MT-H	lof
MT-H	lof
MT-H	lof
MT-H	lof
MT-H	lof
MT-H	lof
MT-H	lof
MT-H	lof
MT-H	lof
MT-H	lof
MT-H	lof
MT-H	lof
MT-H	lof
MT-H	lof
MT-H	lof
MT-H	lof
MT-H	lof
MT-H	lof
MT-H	lof
MT-H	lof
MT-H	lof
MT-H	lof
MT-H	lof
MT-H	lof
MT-H	lof
MT-H	lof
MT-H	lof
MT-H	lof
MT-H	lof
MT-H	lof
MT-H	lof
MT-H	lof
MT-H	lof
MT-H	lof
MT-H	lof
MT-H	lof
MT-H	lof
MT-H	lof
MT-H	lof
MT-H	lof
MT-H	lof
MT-H	lof
MT-H	lof
MT-H	lof
MT-H	lof
MT-H	lof
MT-H	lof
MT-H	lof
MT-H	lof
MT-H	lof
MT-H	lof
MT-H	lof
MT-H	lof
MT-H	lof
MT-H	lof
MT-H	lof
MT-H	lof
MT-H	lof
MT-H	lof
MT-H	lof
MT-H	lof
MT-H	lof
MT-H	lof
MT-H	lof
MT-H	lof
MT-H	lof
MT-H	lof
MT-H	lof
MT-H	lof
MT-H	lof
MT-H	lof
MT-H	lof
MT-H	lof
MT-H	lof
MT-H	lof
MT-H	lof
MT-H	lof
MT-H	lof
MT-H	lof
MT-H	lof
MT-H	lof
MT-H	lof
MT-H	lof
MT-H	lof
MT-H	lof
MT-H	lof
MT-H	lof
MT-H	lof
MT-H	lof
MT-H	lof
MT-H	lof
MT-H	lof
MT-H	lof
MT-H	lof
MT-H	lof
MT-H	lof
MT-H	lof
MT-H	wt
MT-H	wt
MT-H	wt
MT-H	wt
MT-H	wt
MT-H	wt
MT-H	wt
MT-H	wt
MT-H	wt
MT-H	wt
MT-H	wt
MT-H	wt
MT-H	wt
MT-H	wt
MT-H	wt
MT-H	wt
MT-H	wt
MT-H	wt
MT-H	wt
MT-H	wt
MT-H	wt
MT-H	wt
MT-H	wt
MT-H	wt
MT-H	wt
MT-H	wt
MT-H	wt
MT-H	wt
MT-H	wt
MT-H	wt
MT-H	wt
MT-H	wt
MT-H	wt
MT-H	wt
MT-H	wt
MT-H	wt
MT-H	wt
MT-H	wt
MT-H	wt
MT-H	wt
MT-H	wt
MT-H	wt
MT-H	wt
MT-H	wt
MT-H	wt
MT-H	wt
MT-H	wt
MT-H	wt
MT-H	wt
MT-H	wt
MT-L	lof
MT-L	lof
MT-L	lof
MT-L	lof
MT-L	lof
MT-L	lof
MT-L	lof
MT-L	lof
MT-L	lof
MT-L	lof
MT-L	lof
MT-L	lof
MT-L	lof
MT-L	lof
MT-L	lof
MT-L	lof
MT-L	lof
MT-L	lof
MT-L	lof
MT-L	lof
MT-L	lof
MT-L	lof
MT-L	lof
MT-L	lof
MT-L	lof
MT-L	lof
MT-L	lof
MT-L	lof
MT-L	lof
MT-L	lof
MT-L	lof
MT-L	lof
MT-L	lof
MT-L	lof
MT-L	lof
MT-L	lof
MT-L	lof
MT-L	lof
MT-L	lof
MT-L	lof
MT-L	lof
MT-L	lof
MT-L	lof
MT-L	lof
MT-L	lof
MT-L	lof
MT-L	lof
MT-L	lof
MT-L	lof
MT-L	lof
MT-L	lof
MT-L	lof
MT-L	lof
MT-L	lof
MT-L	lof
MT-L	lof
MT-L	lof
MT-L	lof
MT-L	lof
MT-L	lof
MT-L	lof
MT-L	lof
MT-L	lof
MT-L	lof
MT-L	lof
MT-L	lof
MT-L	lof
MT-L	lof
MT-L	lof
MT-L	lof
MT-L	lof
MT-L	lof
MT-L	lof
MT-L	lof
MT-L	lof
MT-L	lof
MT-L	lof
MT-L	lof
MT-L	lof
MT-L	lof
MT-L	lof
MT-L	lof
MT-L	lof
MT-L	lof
MT-L	lof
MT-L	lof
MT-L	lof
MT-L	lof
MT-L	lof
MT-L	lof
MT-L	lof
MT-L	lof
MT-L	lof
MT-L	lof
MT-L	lof
MT-L	lof
MT-L	lof
MT-L	lof
MT-L	lof
MT-L	lof
MT-L	lof
MT-L	lof
MT-L	lof
MT-L	lof
MT-L	lof
MT-L	lof
MT-L	lof
MT-L	lof
MT-L	lof
MT-L	lof
MT-L	lof
MT-L	lof
MT-L	lof
MT-L	lof
MT-L	lof
MT-L	lof
MT-L	lof
MT-L	lof
MT-L	lof
MT-L	lof
MT-L	lof
MT-L	lof
MT-L	lof
MT-L	lof
MT-L	lof
MT-L	lof
MT-L	lof
MT-L	lof
MT-L	lof
MT-L	lof
MT-L	lof
MT-L	lof
MT-L	lof
MT-L	lof
MT-L	lof
MT-L	lof
MT-L	lof
MT-L	lof
MT-L	lof
MT-L	lof
MT-L	lof
MT-L	lof
MT-L	lof
MT-L	lof
MT-L	lof
MT-L	lof
MT-L	lof
MT-L	lof
MT-L	lof
MT-L	lof
MT-L	lof
MT-L	lof
MT-L	lof
MT-L	lof
MT-L	lof
MT-L	lof
MT-L	lof
MT-L	lof
MT-L	lof
MT-L	lof
MT-L	lof
MT-L	lof
MT-L	lof
MT-L	lof
MT-L	lof
MT-L	lof
MT-L	lof
MT-L	lof
MT-L	lof
MT-L	lof
MT-L	lof
MT-L	lof
MT-L	lof
MT-L	lof
MT-L	lof
MT-L	lof
MT-L	lof
MT-L	lof
MT-L	lof
MT-L	lof
MT-L	lof
MT-L	lof
MT-L	lof
MT-L	lof
MT-L	lof
MT-L	lof
MT-L	lof
MT-L	lof
MT-L	lof
MT-L	lof
MT-L	lof
MT-L	lof
MT-L	lof
MT-L	lof
MT-L	lof
MT-L	lof
MT-L	lof
MT-L	lof
MT-L	lof
MT-L	lof
MT-L	lof
MT-L	lof
MT-L	lof
MT-L	lof
MT-L	lof
MT-L	lof
MT-L	lof
MT-L	lof
MT-L	lof
MT-L	lof
MT-L	lof
MT-L	lof
MT-L	lof
MT-L	lof
MT-L	lof
MT-L	lof
MT-L	lof
MT-L	lof
MT-L	lof
MT-L	lof
MT-L	lof
MT-L	lof
MT-L	lof
MT-L	lof
MT-L	lof
MT-L	lof
MT-L	lof
MT-L	lof
MT-L	lof
MT-L	lof
MT-L	lof
MT-L	lof
MT-L	lof
MT-L	lof
MT-L	lof
MT-L	lof
MT-L	lof
MT-L	lof
MT-L	lof
MT-L	lof
MT-L	lof
MT-L	lof
MT-L	lof
MT-L	lof
MT-L	lof
MT-L	lof
MT-L	lof
MT-L	lof
MT-L	lof
MT-L	lof
MT-L	lof
MT-L	lof
MT-L	lof
MT-L	lof
MT-L	lof
MT-L	lof
MT-L	lof
MT-L	lof
MT-L	lof
MT-L	lof
MT-L	lof
MT-L	lof
MT-L	lof
MT-L	lof
MT-L	lof
MT-L	lof
MT-L	lof
MT-L	lof
MT-L	lof
MT-L	lof
MT-L	lof
MT-L	lof
MT-L	lof
MT-L	lof
MT-L	lof
MT-L	lof
MT-L	lof
MT-L	lof
MT-L	lof
MT-L	lof
MT-L	lof
MT-L	lof
MT-L	lof
MT-L	lof
MT-L	lof
MT-L	lof
MT-L	lof
MT-L	lof
MT-L	lof
MT-L	lof
MT-L	lof
MT-L	lof
MT-L	lof
MT-L	lof
MT-L	lof
MT-L	lof
MT-L	lof
MT-L	lof
MT-L	lof
MT-L	lof
MT-L	lof
MT-L	lof
MT-L	lof
MT-L	lof
MT-L	lof
MT-L	lof
MT-L	lof
MT-L	lof
MT-L	lof
MT-L	lof
MT-L	lof
MT-L	lof
MT-L	lof
MT-L	lof
MT-L	lof
MT-L	lof
MT-L	lof
MT-L	lof
MT-L	lof
MT-L	lof
MT-L	lof
MT-L	lof
MT-L	lof
MT-L	lof
MT-L	lof
MT-L	lof
MT-L	lof
MT-L	lof
MT-L	lof
MT-L	lof
MT-L	lof
MT-L	lof
MT-L	lof
MT-L	lof
MT-L	lof
MT-L	lof
MT-L	lof
MT-L	lof
MT-L	lof
MT-L	lof
MT-L	lof
MT-L	lof
MT-L	lof
MT-L	lof
MT-L	lof
MT-L	lof
MT-L	lof
MT-L	lof
MT-L	lof
MT-L	lof
MT-L	lof
MT-L	lof
MT-L	lof
MT-L	lof
MT-L	lof
MT-L	lof
MT-L	lof
MT-L	lof
MT-L	lof
MT-L	lof
MT-L	lof
MT-L	lof
MT-L	lof
MT-L	lof
MT-L	lof
MT-L	lof
MT-L	lof
MT-L	lof
MT-L	lof
MT-L	lof
MT-L	lof
MT-L	lof
MT-L	lof
MT-L	lof
MT-L	lof
MT-L	lof
MT-L	lof
MT-L	lof
MT-L	lof
MT-L	lof
MT-L	lof
MT-L	lof
MT-L	lof
MT-L	lof
MT-L	lof
MT-L	lof
MT-L	lof
MT-L	lof
MT-L	lof
MT-L	lof
MT-L	lof
MT-L	lof
MT-L	lof
MT-L	lof
MT-L	lof
MT-L	lof
MT-L	lof
MT-L	lof
MT-L	lof
MT-L	lof
MT-L	lof
MT-L	lof
MT-L	lof
MT-L	lof
MT-L	lof
MT-L	lof
MT-L	lof
MT-L	lof
MT-L	lof
MT-L	lof
MT-L	lof
MT-L	lof
MT-L	lof
MT-L	lof
MT-L	lof
MT-L	lof
MT-L	lof
MT-L	lof
MT-L	lof
MT-L	lof
MT-L	lof
MT-L	lof
MT-L	lof
MT-L	lof
MT-L	lof
MT-L	lof
MT-L	lof
MT-L	lof
MT-L	lof
MT-L	lof
MT-L	lof
MT-L	lof
MT-L	lof
MT-L	lof
MT-L	lof
MT-L	lof
MT-L	lof
MT-L	lof
MT-L	lof
MT-L	lof
MT-L	lof
MT-L	lof
MT-L	lof
MT-L	lof
MT-L	lof
MT-L	lof
MT-L	lof
MT-L	lof
MT-L	lof
MT-L	lof
MT-L	lof
MT-L	lof
MT-L	lof
MT-L	lof
MT-L	lof
MT-L	lof
MT-L	lof
MT-L	lof
MT-L	lof
MT-L	lof
MT-L	lof
MT-L	lof
MT-L	lof
MT-L	lof
MT-L	lof
MT-L	lof
MT-L	lof
MT-L	lof
MT-L	lof
MT-L	lof
MT-L	lof
MT-L	lof
MT-L	lof
MT-L	lof
MT-L	lof
MT-L	lof
MT-L	lof
MT-L	lof
MT-L	lof
MT-L	lof
MT-L	lof
MT-L	lof
MT-L	lof
MT-L	lof
MT-L	lof
MT-L	lof
MT-L	lof
MT-L	lof
MT-L	lof
MT-L	lof
MT-L	lof
MT-L	lof
MT-L	lof
MT-L	lof
MT-L	lof
MT-L	lof
MT-L	lof
MT-L	lof
MT-L	lof
MT-L	lof
MT-L	lof
MT-L	lof
MT-L	lof
MT-L	lof
MT-L	lof
MT-L	lof
MT-L	lof
MT-L	lof
MT-L	lof
MT-L	lof
MT-L	lof
MT-L	lof
MT-L	lof
MT-L	lof
MT-L	lof
MT-L	lof
MT-L	lof
MT-L	lof
MT-L	lof
MT-L	lof
MT-L	lof
MT-L	lof
MT-L	lof
MT-L	lof
MT-L	lof
MT-L	lof
MT-L	lof
MT-L	lof
MT-L	lof
MT-L	lof
MT-L	lof
MT-L	lof
MT-L	lof
MT-L	lof
MT-L	lof
MT-L	lof
MT-L	lof
MT-L	lof
MT-L	lof
MT-L	lof
MT-L	lof
MT-L	lof
MT-L	lof
MT-L	lof
MT-L	lof
MT-L	lof
MT-L	lof
MT-L	lof
MT-L	lof
MT-L	lof
MT-L	lof
MT-L	lof
MT-L	lof
MT-L	lof
MT-L	lof
MT-L	lof
MT-L	lof
MT-L	lof
MT-L	lof
MT-L	lof
MT-L	lof
MT-L	lof
MT-L	lof
MT-L	lof
MT-L	lof
MT-L	lof
MT-L	lof
MT-L	lof
MT-L	lof
MT-L	lof
MT-L	lof
MT-L	lof
MT-L	lof
MT-L	lof
MT-L	lof
MT-L	lof
MT-L	lof
MT-L	lof
MT-L	lof
MT-L	lof
MT-L	lof
MT-L	lof
MT-L	lof
MT-L	lof
MT-L	lof
MT-L	lof
MT-L	lof
MT-L	lof
MT-L	lof
MT-L	lof
MT-L	lof
MT-L	lof
MT-L	lof
MT-L	lof
MT-L	lof
MT-L	lof
MT-L	lof
MT-L	lof
MT-L	lof
MT-L	lof
MT-L	lof
MT-L	lof
MT-L	lof
MT-L	lof
MT-L	lof
MT-L	lof
MT-L	lof
MT-L	lof
MT-L	lof
MT-L	lof
MT-L	lof
MT-L	lof
MT-L	lof
MT-L	lof
MT-L	lof
MT-L	lof
MT-L	lof
MT-L	lof
MT-L	lof
MT-L	lof
MT-L	lof
MT-L	lof
MT-L	lof
MT-L	lof
MT-L	lof
MT-L	lof
MT-L	lof
MT-L	lof
MT-L	lof
MT-L	lof
MT-L	lof
MT-L	lof
MT-L	lof
MT-L	lof
MT-L	lof
MT-L	lof
MT-L	lof
MT-L	lof
MT-L	lof
MT-L	lof
MT-L	lof
MT-L	lof
MT-L	lof
MT-L	lof
MT-L	lof
MT-L	lof
MT-L	lof
MT-L	lof
MT-L	lof
MT-L	lof
MT-L	lof
MT-L	lof
MT-L	lof
MT-L	lof
MT-L	lof
MT-L	lof
MT-L	lof
MT-L	lof
MT-L	lof
MT-L	lof
MT-L	lof
MT-L	lof
MT-L	lof
MT-L	lof
MT-L	lof
MT-L	lof
MT-L	lof
MT-L	lof
MT-L	lof
MT-L	lof
MT-L	lof
MT-L	lof
MT-L	lof
MT-L	lof
MT-L	lof
MT-L	lof
MT-L	lof
MT-L	lof
MT-L	lof
MT-L	lof
MT-L	lof
MT-L	lof
MT-L	lof
MT-L	lof
MT-L	lof
MT-L	lof
MT-L	lof
MT-L	lof
MT-L	lof
MT-L	lof
MT-L	lof
MT-L	lof
MT-L	lof
MT-L	lof
MT-L	lof
MT-L	lof
MT-L	lof
MT-L	lof
MT-L	lof
MT-L	lof
MT-L	lof
MT-L	lof
MT-L	lof
MT-L	lof
MT-L	lof
MT-L	lof
MT-L	lof
MT-L	lof
MT-L	lof
MT-L	lof
MT-L	lof
MT-L	lof
MT-L	lof
MT-L	lof
MT-L	lof
MT-L	lof
MT-L	lof
MT-L	lof
MT-L	lof
MT-L	lof
MT-L	lof
MT-L	lof
MT-L	lof
MT-L	lof
MT-L	lof
MT-L	lof
MT-L	lof
MT-L	lof
MT-L	lof
MT-L	lof
MT-L	lof
MT-L	lof
MT-L	lof
MT-L	lof
MT-L	lof
MT-L	lof
MT-L	lof
MT-L	lof
MT-L	lof
MT-L	lof
MT-L	lof
MT-L	lof
MT-L	lof
MT-L	lof
MT-L	lof
MT-L	lof
MT-L	lof
MT-L	lof
MT-L	lof
MT-L	lof
MT-L	lof
MT-L	lof
MT-L	lof
MT-L	lof
MT-L	lof
MT-L	lof
MT-L	lof
MT-L	lof
MT-L	lof
MT-L	lof
MT-L	lof
MT-L	lof
MT-L	lof
MT-L	lof
MT-L	lof
MT-L	lof
MT-L	lof
MT-L	lof
MT-L	lof
MT-L	lof
MT-L	lof
MT-L	lof
MT-L	lof
MT-L	lof
MT-L	lof
MT-L	lof
MT-L	lof
MT-L	lof
MT-L	lof
MT-L	lof
MT-L	lof
MT-L	lof
MT-L	lof
MT-L	lof
MT-L	lof
MT-L	lof
MT-L	lof
MT-L	lof
MT-L	lof
MT-L	lof
MT-L	lof
MT-L	lof
MT-L	lof
MT-L	lof
MT-L	lof
MT-L	lof
MT-L	lof
MT-L	lof
MT-L	lof
MT-L	lof
MT-L	lof
MT-L	lof
MT-L	lof
MT-L	lof
MT-L	lof
MT-L	lof
MT-L	lof
MT-L	lof
MT-L	lof
MT-L	lof
MT-L	lof
MT-L	lof
MT-L	lof
MT-L	lof
MT-L	lof
MT-L	lof
MT-L	lof
MT-L	lof
MT-L	lof
MT-L	lof
MT-L	lof
MT-L	lof
MT-L	lof
MT-L	lof
MT-L	lof
MT-L	lof
MT-L	lof
MT-L	lof
MT-L	lof
MT-L	lof
MT-L	lof
MT-L	lof
MT-L	lof
MT-L	lof
MT-L	lof
MT-L	lof
MT-L	lof
MT-L	lof
MT-L	lof
MT-L	lof
MT-L	lof
MT-L	lof
MT-L	lof
MT-L	lof
MT-L	lof
MT-L	lof
MT-L	lof
MT-L	lof
MT-L	lof
MT-L	lof
MT-L	lof
MT-L	lof
MT-L	lof
MT-L	lof
MT-L	lof
MT-L	lof
MT-L	lof
MT-L	lof
MT-L	lof
MT-L	lof
MT-L	lof
MT-L	lof
MT-L	lof
MT-L	lof
MT-L	lof
MT-L	lof
MT-L	lof
MT-L	lof
MT-L	lof
MT-L	lof
MT-L	lof
MT-L	lof
MT-L	lof
MT-L	lof
MT-L	lof
MT-L	lof
MT-L	lof
MT-L	lof
MT-L	lof
MT-L	lof
MT-L	lof
MT-L	lof
MT-L	lof
MT-L	lof
MT-L	lof
MT-L	lof
MT-L	lof
MT-L	lof
MT-L	lof
MT-L	lof
MT-L	lof
MT-L	lof
MT-L	lof
MT-L	lof
MT-L	lof
MT-L	lof
MT-L	lof
MT-L	lof
MT-L	lof
MT-L	lof
MT-L	lof
MT-L	lof
MT-L	lof
MT-L	lof
MT-L	lof
MT-L	lof
MT-L	lof
MT-L	lof
MT-L	lof
MT-L	lof
MT-L	lof
MT-L	lof
MT-L	lof
MT-L	lof
MT-L	lof
MT-L	lof
MT-L	lof
MT-L	lof
MT-L	lof
MT-L	lof
MT-L	lof
MT-L	lof
MT-L	lof
MT-L	lof
MT-L	lof
MT-L	lof
MT-L	lof
MT-L	lof
MT-L	lof
MT-L	lof
MT-L	lof
MT-L	lof
MT-L	lof
MT-L	lof
MT-L	lof
MT-L	lof
MT-L	lof
MT-L	lof
MT-L	lof
MT-L	lof
MT-L	lof
MT-L	lof
MT-L	lof
MT-L	lof
MT-L	lof
MT-L	lof
MT-L	lof
MT-L	lof
MT-L	lof
MT-L	lof
MT-L	lof
MT-L	lof
MT-L	lof
MT-L	lof
MT-L	lof
MT-L	lof
MT-L	lof
MT-L	lof
MT-L	lof
MT-L	lof
MT-L	lof
MT-L	lof
MT-L	lof
MT-L	lof
MT-L	lof
MT-L	lof
MT-L	lof
MT-L	lof
MT-L	lof
MT-L	lof
MT-L	lof
MT-L	lof
MT-L	lof
MT-L	lof
MT-L	lof
MT-L	lof
MT-L	lof
MT-L	lof
MT-L	lof
MT-L	lof
MT-L	lof
MT-L	lof
MT-L	lof
MT-L	lof
MT-L	lof
MT-L	lof
MT-L	lof
MT-L	lof
MT-L	lof
MT-L	lof
MT-L	lof
MT-L	lof
MT-L	lof
MT-L	lof
MT-L	lof
MT-L	lof
MT-L	lof
MT-L	lof
MT-L	lof
MT-L	lof
MT-L	lof
MT-L	lof
MT-L	lof
MT-L	lof
MT-L	lof
MT-L	lof
MT-L	lof
MT-L	lof
MT-L	lof
MT-L	lof
MT-L	lof
MT-L	lof
MT-L	lof
MT-L	lof
MT-L	lof
MT-L	lof
MT-L	lof
MT-L	lof
MT-L	lof
MT-L	lof
MT-L	lof
MT-L	lof
MT-L	lof
MT-L	lof
MT-L	lof
MT-L	lof
MT-L	lof
MT-L	lof
MT-L	lof
MT-L	lof
MT-L	lof
MT-L	lof
MT-L	lof
MT-L	lof
MT-L	lof
MT-L	lof
MT-L	lof
MT-L	lof
MT-L	lof
MT-L	lof
MT-L	lof
MT-L	lof
MT-L	lof
MT-L	lof
MT-L	lof
MT-L	lof
MT-L	lof
MT-L	lof
MT-L	lof
MT-L	lof
MT-L	lof
MT-L	lof
MT-L	lof
MT-L	lof
MT-L	lof
MT-L	lof
MT-L	lof
MT-L	lof
MT-L	lof
MT-L	lof
MT-L	lof
MT-L	lof
MT-L	lof
MT-L	lof
MT-L	lof
MT-L	lof
MT-L	lof
MT-L	lof
MT-L	lof
MT-L	lof
MT-L	lof
MT-L	lof
MT-L	lof
MT-L	lof
MT-L	lof
MT-L	lof
MT-L	lof
MT-L	lof
MT-L	lof
MT-L	lof
MT-L	lof
MT-L	lof
MT-L	lof
MT-L	lof
MT-L	lof
MT-L	lof
MT-L	lof
MT-L	lof
MT-L	lof
MT-L	lof
MT-L	lof
MT-L	lof
MT-L	lof
MT-L	lof
MT-L	lof
MT-L	lof
MT-L	lof
MT-L	lof
MT-L	lof
MT-L	lof
MT-L	lof
MT-L	lof
MT-L	lof
MT-L	lof
MT-L	lof
MT-L	lof
MT-L	lof
MT-L	lof
MT-L	lof
MT-L	lof
MT-L	lof
MT-L	lof
MT-L	lof
MT-L	lof
MT-L	lof
MT-L	lof
MT-L	lof
MT-L	lof
MT-L	lof
MT-L	lof
MT-L	lof
MT-L	lof
MT-L	lof
MT-L	lof
MT-L	lof
MT-L	lof
MT-L	lof
MT-L	lof
MT-L	lof
MT-L	lof
MT-L	lof
MT-L	lof
MT-L	lof
MT-L	lof
MT-L	lof
MT-L	lof
MT-L	lof
MT-L	lof
MT-L	lof
MT-L	lof
MT-L	lof
MT-L	lof
MT-L	lof
MT-L	lof
MT-L	lof
MT-L	lof
MT-L	lof
MT-L	lof
MT-L	lof
MT-L	lof
MT-L	lof
MT-L	lof
MT-L	lof
MT-L	lof
MT-L	lof
MT-L	lof
MT-L	lof
MT-L	lof
MT-L	lof
MT-L	lof
MT-L	lof
MT-L	lof
MT-L	lof
MT-L	lof
MT-L	lof
MT-L	lof
MT-L	lof
MT-L	lof
MT-L	lof
MT-L	lof
MT-L	wt
MT-L	wt
MT-L	wt
MT-L	wt
MT-L	wt
MT-L	wt
MT-L	wt
MT-L	wt
MT-L	wt
MT-L	wt
MT-L	wt
MT-L	wt
MT-L	wt
MT-L	wt
MT-L	wt
MT-L	wt
MT-L	wt
MT-L	wt
MT-L	wt
MT-L	wt
MT-L	wt
MT-L	wt
MT-L	wt
MT-L	wt
MT-L	wt
MT-L	wt
MT-L	wt
MT-L	wt
MT-L	wt
MT-L	wt
MT-L	wt
MT-L	wt
MT-L	wt
MT-L	wt
MT-L	wt
MT-L	wt
MT-L	wt
MT-L	wt
MT-L	wt
MT-L	wt
MT-L	wt
MT-L	wt
MT-L	wt
MT-L	wt
MT-L	wt
MT-L	wt
MT-L	wt
[truncated: 66 more rows]

## Sheet: Figure 6f
hotspot status	WT-like	NA	LoF	DNE
non-hotspots	147	57	550	10
hotspots	43	33	1072	212

## Sheet: Figure 7a
A	MT-H
	# of copies altered
copy #	1	2	3	4	5
1	19	0	0	0	0		0.031614	0	0	0	0
2	312	20	0	0	0		0.519135	0.0332779	0	0	0
3	37	43	6	0	0		0.0615641	0.0715474	0.00998336	0	0
4	1	133	1	4	0		0.00166389	0.221298	0.00166389	0.00665557	0
5	0	12	10	0	3		0	0.0199667	0.0166389	0	0.00499168
	MT-L
	# of copies altered
copy #	1	2	3	4	5
1	377	0	0	0	0		0.283033	0	0	0	0
2	197	367	0	0	0		0.147898	0.275526	0	0	0
3	125	42	86	0	0		0.0938438	0.0315315	0.0645646	0	0
4	6	78	6	19	0		0.0045045	0.0585586	0.0045045	0.0142643	0
5	2	10	1	2	14		0.0015015	0.00750751	0.000750751	0.0015015	0.0105105
	MSS htmb
	# of copies altered
copy #	1	2	3	4	5
1	1	0	0	0	0		0.0049505	0	0	0	0
2	103	4	0	0	0		0.509901	0.019802	0	0	0
3	14	11	0	0	0		0.0693069	0.0544554	0	0	0
4	2	53	0	0	0		0.00990099	0.262376	0	0	0
5	0	5	9	0	0		0	0.0247525	0.0445545	0	0

## Sheet: Figure 7c
tmb	PTEN count	MS cohort
16	0	MSS htmb
16	0	MSS htmb
16	0	MSS htmb
16	0	MSS htmb
16	0	MSS htmb
16	0	MSS htmb
16	0	MSS htmb
16	0	MSS htmb
16	0	MSS htmb
16	1	MSS htmb
16	1	MSS htmb
17	0	MSS htmb
17	0	MSS htmb
17	0	MSS htmb
17	0	MSS htmb
17	0	MSS htmb
17	0	MSS htmb
17	0	MSS htmb
17	0	MSS htmb
17	0	MSS htmb
17	0	MSS htmb
17	0	MSS htmb
17	0	MSS htmb
17	0	MSS htmb
17	0	MSS htmb
17	0	MSS htmb
17	0	MSS htmb
17	0	MSS htmb
17	0	MSS htmb
17	0	MSS htmb
17	0	MSS htmb
17	1	MSS htmb
18	0	MSS htmb
18	0	MSS htmb
18	0	MSS htmb
18	0	MSS htmb
18	0	MSS htmb
18	0	MSS htmb
18	0	MSS htmb
18	1	MSS htmb
18	1	MSS htmb
18	1	MSS htmb
18	2	MSS htmb
19	0	MSS htmb
19	0	MSS htmb
19	0	MSS htmb
19	0	MSS htmb
19	0	MSS htmb
19	0	MSS htmb
19	0	MSS htmb
19	0	MSS htmb
19	0	MSS htmb
19	0	MSS htmb
19	0	MSS htmb
19	1	MSS htmb
19	1	MSS htmb
20	0	MSS htmb
20	0	MSS htmb
20	0	MSS htmb
20	0	MSS htmb
20	0	MSS htmb
20	0	MSS htmb
21	0	MSS htmb
21	0	MSS htmb
21	0	MSS htmb
21	0	MSS htmb
21	0	MSS htmb
21	0	MSS htmb
21	0	MSS htmb
21	0	MSS htmb
21	1	MSS htmb
22	0	MSS htmb
22	0	MSS htmb
22	0	MSS htmb
23	0	MSS htmb
23	0	MSS htmb
23	0	MSS htmb
23	0	MSS htmb
23	0	MSS htmb
23	0	MSS htmb
24	0	MSS htmb
24	0	MSS htmb
24	1	MSS htmb
25	0	MSS htmb
25	0	MSS htmb
25	0	MSS htmb
26	0	MSS htmb
26	0	MSS htmb
28	0	MSS htmb
28	1	MSS htmb
29	0	MSS htmb
29	0	MSS htmb
29	3	MSS htmb
30	0	MSS htmb
34	0	MSS htmb
37	0	MSS htmb
37	0	MSS htmb
38	2	MSS htmb
41	0	MSS htmb
41	0	MSS htmb
44	0	MSS htmb
46	0	MSS htmb
48	0	MSS htmb
48	2	MSS htmb
49	2	MSS htmb
56	2	MSS htmb
58	4	MSS htmb
59	0	MSS htmb
63	1	MSS htmb
65	3	MSS htmb
69	0	MSS htmb
72	1	MSS htmb
73	0	MSS htmb
73	1	MSS htmb
75	0	MSS htmb
78	2	MSS htmb
81	0	MSS htmb
85	2	MSS htmb
90	1	MSS htmb
90	3	MSS htmb
93	2	MSS htmb
96	0	MSS htmb
97	1	MSS htmb
98	2	MSS htmb
100	2	MSS htmb
106	2	MSS htmb
109	0	MSS htmb
109	1	MSS htmb
109	3	MSS htmb
110	0	MSS htmb
110	1	MSS htmb
114	0	MSS htmb
115	1	MSS htmb
116	2	MSS htmb
119	0	MSS htmb
120	2	MSS htmb
124	0	MSS htmb
124	0	MSS htmb
126	1	MSS htmb
127	0	MSS htmb
128	1	MSS htmb
128	2	MSS htmb
128	2	MSS htmb
130	0	MSS htmb
134	2	MSS htmb
136	0	MSS htmb
139	0	MSS htmb
141	4	MSS htmb
142	0	MSS htmb
144	0	MSS htmb
148	2	MSS htmb
149	0	MSS htmb
149	1	MSS htmb
151	2	MSS htmb
153	0	MSS htmb
153	3	MSS htmb
154	2	MSS htmb
154	4	MSS htmb
155	3	MSS htmb
157	1	MSS htmb
161	0	MSS htmb
161	4	MSS htmb
164	0	MSS htmb
164	2	MSS htmb
164	3	MSS htmb
179	1	MSS htmb
184	0	MSS htmb
191	1	MSS htmb
191	4	MSS htmb
192	1	MSS htmb
193	0	MSS htmb
193	2	MSS htmb
195	2	MSS htmb
198	2	MSS htmb
203	0	MSS htmb
205	3	MSS htmb
206	1	MSS htmb
208	0	MSS htmb
210	2	MSS htmb
212	2	MSS htmb
213	5	MSS htmb
218	0	MSS htmb
219	2	MSS htmb
219	2	MSS htmb
221	2	MSS htmb
222	1	MSS htmb
225	0	MSS htmb
228	0	MSS htmb
228	1	MSS htmb
228	1	MSS htmb
229	3	MSS htmb
231	0	MSS htmb
231	1	MSS htmb
235	2	MSS htmb
237	0	MSS htmb
238	2	MSS htmb
240	0	MSS htmb
243	0	MSS htmb
247	0	MSS htmb
248	1	MSS htmb
254	2	MSS htmb
258	2	MSS htmb
262	0	MSS htmb
264	1	MSS htmb
266	0	MSS htmb
271	2	MSS htmb
271	3	MSS htmb
274	2	MSS htmb
278	3	MSS htmb
281	2	MSS htmb
282	2	MSS htmb
286	6	MSS htmb
288	0	MSS htmb
288	3	MSS htmb
290	0	MSS htmb
291	0	MSS htmb
298	2	MSS htmb
300	0	MSS htmb
303	2	MSS htmb
305	1	MSS htmb
316	4	MSS htmb
317	1	MSS htmb
318	1	MSS htmb
323	2	MSS htmb
325	1	MSS htmb
333	2	MSS htmb
338	0	MSS htmb
338	1	MSS htmb
348	0	MSS htmb
349	1	MSS htmb
355	2	MSS htmb
361	1	MSS htmb
361	2	MSS htmb
378	5	MSS htmb
384	1	MSS htmb
396	0	MSS htmb
418	1	MSS htmb
448	2	MSS htmb
474	4	MSS htmb
526	0	MSS htmb
553	1	MSS htmb
675	3	MSS htmb
867	2	MSS htmb
6	0	MT-H
8	0	MT-H
9	0	MT-H
9	0	MT-H
11	0	MT-H
11	0	MT-H
11	0	MT-H
11	2	MT-H
12	0	MT-H
13	0	MT-H
13	0	MT-H
13	0	MT-H
13	0	MT-H
13	0	MT-H
14	0	MT-H
14	0	MT-H
14	0	MT-H
14	0	MT-H
15	0	MT-H
15	0	MT-H
15	0	MT-H
15	0	MT-H
15	0	MT-H
15	0	MT-H
15	0	MT-H
15	0	MT-H
15	1	MT-H
15	1	MT-H
15	2	MT-H
16	0	MT-H
16	0	MT-H
16	0	MT-H
16	0	MT-H
16	0	MT-H
16	1	MT-H
16	1	MT-H
16	2	MT-H
17	0	MT-H
17	0	MT-H
17	0	MT-H
17	0	MT-H
17	0	MT-H
17	0	MT-H
17	0	MT-H
17	0	MT-H
17	0	MT-H
17	0	MT-H
17	0	MT-H
17	1	MT-H
17	1	MT-H
17	2	MT-H
18	0	MT-H
18	0	MT-H
18	0	MT-H
18	0	MT-H
18	0	MT-H
18	0	MT-H
18	0	MT-H
18	0	MT-H
18	0	MT-H
18	0	MT-H
18	0	MT-H
18	0	MT-H
18	0	MT-H
18	0	MT-H
18	0	MT-H
18	0	MT-H
18	0	MT-H
18	0	MT-H
18	1	MT-H
18	1	MT-H
18	2	MT-H
19	0	MT-H
19	0	MT-H
19	0	MT-H
19	0	MT-H
19	0	MT-H
19	0	MT-H
19	0	MT-H
19	0	MT-H
19	0	MT-H
19	0	MT-H
19	0	MT-H
19	0	MT-H
19	0	MT-H
19	1	MT-H
19	1	MT-H
19	2	MT-H
19	2	MT-H
20	0	MT-H
20	0	MT-H
20	0	MT-H
20	0	MT-H
20	0	MT-H
20	0	MT-H
20	0	MT-H
20	0	MT-H
20	0	MT-H
20	0	MT-H
20	0	MT-H
20	0	MT-H
20	0	MT-H
20	0	MT-H
20	0	MT-H
20	0	MT-H
20	1	MT-H
20	1	MT-H
20	2	MT-H
21	0	MT-H
21	0	MT-H
21	0	MT-H
21	0	MT-H
21	0	MT-H
21	0	MT-H
21	0	MT-H
21	0	MT-H
21	0	MT-H
21	0	MT-H
21	0	MT-H
21	0	MT-H
21	0	MT-H
21	0	MT-H
21	0	MT-H
21	1	MT-H
21	2	MT-H
22	0	MT-H
22	0	MT-H
22	0	MT-H
22	0	MT-H
22	0	MT-H
22	0	MT-H
22	0	MT-H
22	0	MT-H
22	1	MT-H
22	2	MT-H
22	2	MT-H
23	0	MT-H
23	0	MT-H
23	0	MT-H
23	0	MT-H
23	0	MT-H
23	0	MT-H
23	0	MT-H
23	0	MT-H
23	0	MT-H
23	0	MT-H
23	0	MT-H
23	0	MT-H
23	0	MT-H
23	0	MT-H
23	0	MT-H
23	0	MT-H
23	0	MT-H
23	0	MT-H
23	1	MT-H
23	1	MT-H
23	1	MT-H
23	2	MT-H
23	2	MT-H
23	2	MT-H
24	0	MT-H
24	0	MT-H
24	0	MT-H
24	0	MT-H
24	0	MT-H
24	0	MT-H
24	0	MT-H
24	0	MT-H
24	0	MT-H
24	0	MT-H
24	0	MT-H
24	0	MT-H
24	0	MT-H
24	0	MT-H
24	0	MT-H
24	0	MT-H
24	0	MT-H
24	0	MT-H
24	0	MT-H
24	0	MT-H
24	0	MT-H
24	1	MT-H
24	1	MT-H
24	1	MT-H
25	0	MT-H
25	0	MT-H
25	0	MT-H
25	0	MT-H
25	0	MT-H
25	0	MT-H
25	0	MT-H
25	0	MT-H
25	0	MT-H
25	0	MT-H
25	0	MT-H
25	0	MT-H
25	0	MT-H
25	0	MT-H
25	0	MT-H
25	0	MT-H
25	0	MT-H
25	0	MT-H
25	1	MT-H
25	1	MT-H
25	1	MT-H
25	1	MT-H
25	2	MT-H
26	0	MT-H
26	0	MT-H
26	0	MT-H
26	0	MT-H
26	0	MT-H
26	0	MT-H
26	0	MT-H
26	0	MT-H
26	0	MT-H
26	0	MT-H
26	0	MT-H
26	0	MT-H
26	0	MT-H
26	1	MT-H
26	1	MT-H
26	1	MT-H
26	1	MT-H
26	1	MT-H
26	2	MT-H
26	2	MT-H
27	0	MT-H
27	0	MT-H
27	0	MT-H
27	0	MT-H
27	0	MT-H
27	0	MT-H
27	0	MT-H
27	0	MT-H
27	0	MT-H
27	0	MT-H
27	0	MT-H
27	0	MT-H
27	1	MT-H
27	2	MT-H
28	0	MT-H
28	0	MT-H
28	0	MT-H
28	0	MT-H
28	0	MT-H
28	0	MT-H
28	0	MT-H
28	0	MT-H
28	0	MT-H
28	0	MT-H
28	0	MT-H
28	0	MT-H
28	0	MT-H
28	0	MT-H
28	0	MT-H
28	0	MT-H
28	0	MT-H
28	0	MT-H
28	0	MT-H
28	0	MT-H
28	0	MT-H
28	0	MT-H
28	0	MT-H
28	0	MT-H
28	1	MT-H
28	1	MT-H
28	2	MT-H
28	2	MT-H
28	2	MT-H
28	2	MT-H
29	0	MT-H
29	0	MT-H
29	0	MT-H
29	0	MT-H
29	0	MT-H
29	0	MT-H
29	0	MT-H
29	0	MT-H
29	0	MT-H
29	0	MT-H
29	0	MT-H
29	0	MT-H
29	0	MT-H
29	0	MT-H
29	0	MT-H
29	0	MT-H
29	0	MT-H
29	1	MT-H
29	1	MT-H
29	1	MT-H
29	2	MT-H
29	2	MT-H
29	2	MT-H
29	2	MT-H
29	2	MT-H
30	0	MT-H
30	0	MT-H
30	0	MT-H
30	0	MT-H
30	0	MT-H
30	0	MT-H
30	0	MT-H
30	0	MT-H
30	0	MT-H
30	0	MT-H
30	0	MT-H
30	0	MT-H
30	0	MT-H
30	0	MT-H
30	0	MT-H
30	0	MT-H
30	0	MT-H
30	0	MT-H
30	0	MT-H
30	0	MT-H
30	0	MT-H
30	0	MT-H
30	0	MT-H
30	0	MT-H
30	0	MT-H
30	0	MT-H
30	0	MT-H
30	0	MT-H
30	1	MT-H
30	1	MT-H
30	1	MT-H
30	1	MT-H
30	1	MT-H
30	1	MT-H
30	2	MT-H
30	2	MT-H
30	2	MT-H
30	2	MT-H
30	2	MT-H
30	2	MT-H
31	0	MT-H
31	0	MT-H
31	0	MT-H
31	0	MT-H
31	0	MT-H
31	0	MT-H
31	0	MT-H
31	0	MT-H
31	0	MT-H
31	0	MT-H
31	0	MT-H
31	0	MT-H
31	0	MT-H
31	0	MT-H
31	0	MT-H
31	0	MT-H
31	0	MT-H
31	0	MT-H
31	0	MT-H
31	0	MT-H
31	0	MT-H
31	0	MT-H
31	0	MT-H
31	0	MT-H
31	0	MT-H
31	0	MT-H
31	0	MT-H
31	1	MT-H
31	1	MT-H
31	1	MT-H
31	1	MT-H
31	1	MT-H
31	1	MT-H
31	1	MT-H
31	2	MT-H
31	2	MT-H
31	2	MT-H
32	0	MT-H
32	0	MT-H
32	0	MT-H
32	0	MT-H
32	0	MT-H
32	0	MT-H
32	0	MT-H
32	0	MT-H
32	0	MT-H
32	0	MT-H
32	0	MT-H
32	0	MT-H
32	0	MT-H
32	0	MT-H
32	0	MT-H
32	1	MT-H
32	1	MT-H
32	1	MT-H
32	2	MT-H
32	2	MT-H
32	2	MT-H
32	2	MT-H
32	2	MT-H
33	0	MT-H
33	0	MT-H
33	0	MT-H
33	0	MT-H
33	0	MT-H
33	0	MT-H
33	0	MT-H
33	0	MT-H
33	0	MT-H
33	0	MT-H
33	0	MT-H
33	0	MT-H
33	0	MT-H
33	0	MT-H
33	0	MT-H
33	0	MT-H
33	0	MT-H
33	0	MT-H
33	0	MT-H
33	1	MT-H
33	1	MT-H
33	2	MT-H
33	2	MT-H
34	0	MT-H
34	0	MT-H
34	0	MT-H
34	0	MT-H
34	0	MT-H
34	0	MT-H
34	0	MT-H
34	0	MT-H
34	0	MT-H
34	0	MT-H
34	0	MT-H
34	0	MT-H
34	0	MT-H
34	0	MT-H
34	0	MT-H
34	0	MT-H
34	0	MT-H
34	0	MT-H
34	0	MT-H
34	0	MT-H
34	0	MT-H
34	0	MT-H
34	1	MT-H
34	1	MT-H
34	1	MT-H
34	1	MT-H
34	1	MT-H
34	1	MT-H
34	1	MT-H
34	2	MT-H
34	2	MT-H
34	2	MT-H
35	0	MT-H
35	0	MT-H
35	0	MT-H
35	0	MT-H
35	0	MT-H
35	0	MT-H
35	0	MT-H
35	0	MT-H
35	0	MT-H
35	0	MT-H
35	0	MT-H
35	0	MT-H
35	0	MT-H
35	0	MT-H
35	0	MT-H
35	0	MT-H
35	0	MT-H
35	0	MT-H
35	0	MT-H
35	0	MT-H
35	0	MT-H
35	0	MT-H
35	0	MT-H
35	0	MT-H
35	0	MT-H
35	0	MT-H
35	0	MT-H
35	0	MT-H
35	0	MT-H
35	1	MT-H
35	1	MT-H
35	1	MT-H
35	1	MT-H
35	1	MT-H
35	1	MT-H
35	1	MT-H
35	2	MT-H
35	2	MT-H
35	2	MT-H
35	3	MT-H
36	0	MT-H
36	0	MT-H
36	0	MT-H
36	0	MT-H
36	0	MT-H
36	0	MT-H
36	0	MT-H
36	0	MT-H
36	0	MT-H
36	0	MT-H
36	0	MT-H
36	0	MT-H
36	0	MT-H
36	0	MT-H
36	0	MT-H
36	0	MT-H
36	0	MT-H
36	0	MT-H
36	0	MT-H
36	1	MT-H
36	1	MT-H
36	1	MT-H
36	1	MT-H
36	1	MT-H
36	2	MT-H
36	2	MT-H
36	2	MT-H
36	2	MT-H
36	2	MT-H
37	0	MT-H
37	0	MT-H
37	0	MT-H
37	0	MT-H
37	0	MT-H
37	0	MT-H
37	0	MT-H
37	0	MT-H
37	0	MT-H
37	0	MT-H
37	0	MT-H
37	0	MT-H
37	0	MT-H
37	0	MT-H
37	0	MT-H
37	0	MT-H
37	0	MT-H
37	0	MT-H
37	0	MT-H
37	0	MT-H
37	0	MT-H
37	0	MT-H
37	0	MT-H
37	0	MT-H
37	0	MT-H
37	1	MT-H
37	1	MT-H
37	1	MT-H
37	1	MT-H
37	1	MT-H
37	2	MT-H
37	2	MT-H
38	0	MT-H
38	0	MT-H
38	0	MT-H
38	0	MT-H
38	0	MT-H
38	0	MT-H
38	0	MT-H
38	0	MT-H
38	0	MT-H
38	0	MT-H
38	0	MT-H
38	0	MT-H
38	0	MT-H
38	0	MT-H
38	0	MT-H
38	0	MT-H
38	0	MT-H
38	0	MT-H
38	0	MT-H
38	0	MT-H
38	0	MT-H
38	0	MT-H
38	0	MT-H
38	0	MT-H
38	0	MT-H
38	0	MT-H
38	1	MT-H
38	1	MT-H
38	2	MT-H
38	2	MT-H
38	2	MT-H
39	0	MT-H
39	0	MT-H
39	0	MT-H
39	0	MT-H
39	0	MT-H
39	0	MT-H
39	0	MT-H
39	0	MT-H
39	0	MT-H
39	0	MT-H
39	0	MT-H
39	0	MT-H
39	0	MT-H
39	0	MT-H
39	0	MT-H
39	0	MT-H
39	0	MT-H
39	0	MT-H
39	0	MT-H
39	0	MT-H
39	0	MT-H
39	0	MT-H
39	0	MT-H
39	0	MT-H
39	0	MT-H
39	0	MT-H
39	0	MT-H
39	0	MT-H
39	0	MT-H
39	0	MT-H
39	1	MT-H
39	1	MT-H
39	2	MT-H
39	2	MT-H
39	2	MT-H
40	0	MT-H
40	0	MT-H
40	0	MT-H
40	0	MT-H
40	0	MT-H
40	0	MT-H
40	0	MT-H
40	0	MT-H
40	0	MT-H
40	0	MT-H
40	0	MT-H
40	0	MT-H
40	0	MT-H
40	0	MT-H
40	0	MT-H
40	0	MT-H
40	0	MT-H
40	0	MT-H
40	0	MT-H
40	0	MT-H
40	0	MT-H
40	0	MT-H
40	0	MT-H
40	0	MT-H
40	0	MT-H
40	0	MT-H
40	0	MT-H
40	0	MT-H
40	1	MT-H
40	1	MT-H
40	1	MT-H
40	1	MT-H
40	2	MT-H
40	2	MT-H
40	2	MT-H
40	2	MT-H
40	3	MT-H
40	3	MT-H
41	0	MT-H
41	0	MT-H
41	0	MT-H
41	0	MT-H
41	0	MT-H
41	0	MT-H
41	0	MT-H
41	0	MT-H
41	0	MT-H
41	0	MT-H
41	0	MT-H
41	0	MT-H
41	0	MT-H
41	0	MT-H
41	0	MT-H
41	0	MT-H
41	0	MT-H
41	0	MT-H
41	0	MT-H
41	0	MT-H
41	0	MT-H
41	0	MT-H
41	0	MT-H
41	0	MT-H
41	0	MT-H
41	0	MT-H
41	0	MT-H
41	1	MT-H
41	1	MT-H
41	2	MT-H
41	2	MT-H
41	3	MT-H
42	0	MT-H
42	0	MT-H
42	0	MT-H
42	0	MT-H
42	0	MT-H
42	0	MT-H
42	0	MT-H
42	0	MT-H
42	0	MT-H
42	0	MT-H
42	0	MT-H
42	0	MT-H
42	0	MT-H
42	0	MT-H
42	0	MT-H
42	0	MT-H
42	1	MT-H
42	1	MT-H
42	2	MT-H
43	0	MT-H
43	0	MT-H
43	0	MT-H
43	0	MT-H
43	0	MT-H
43	0	MT-H
43	0	MT-H
43	0	MT-H
43	0	MT-H
43	0	MT-H
43	0	MT-H
43	0	MT-H
43	0	MT-H
43	0	MT-H
43	0	MT-H
43	0	MT-H
43	0	MT-H
43	0	MT-H
43	0	MT-H
43	0	MT-H
43	0	MT-H
43	0	MT-H
43	0	MT-H
43	0	MT-H
43	0	MT-H
43	0	MT-H
43	0	MT-H
43	0	MT-H
43	0	MT-H
43	0	MT-H
43	0	MT-H
43	0	MT-H
43	0	MT-H
43	0	MT-H
43	0	MT-H
43	0	MT-H
43	0	MT-H
43	0	MT-H
43	1	MT-H
43	1	MT-H
43	2	MT-H
43	2	MT-H
43	2	MT-H
43	2	MT-H
43	2	MT-H
44	0	MT-H
44	0	MT-H
44	0	MT-H
44	0	MT-H
44	0	MT-H
44	0	MT-H
44	0	MT-H
44	0	MT-H
44	0	MT-H
44	0	MT-H
44	0	MT-H
44	0	MT-H
44	0	MT-H
44	0	MT-H
44	0	MT-H
44	0	MT-H
44	0	MT-H
44	0	MT-H
44	0	MT-H
44	0	MT-H
44	0	MT-H
44	0	MT-H
44	0	MT-H
44	0	MT-H
44	0	MT-H
44	1	MT-H
44	1	MT-H
44	1	MT-H
44	1	MT-H
44	1	MT-H
44	1	MT-H
44	1	MT-H
44	1	MT-H
44	2	MT-H
44	2	MT-H
44	2	MT-H
44	2	MT-H
45	0	MT-H
45	0	MT-H
45	0	MT-H
45	0	MT-H
45	0	MT-H
45	0	MT-H
45	0	MT-H
45	0	MT-H
45	0	MT-H
45	0	MT-H
45	0	MT-H
45	0	MT-H
45	0	MT-H
45	0	MT-H
45	0	MT-H
45	0	MT-H
45	0	MT-H
45	0	MT-H
45	0	MT-H
45	0	MT-H
45	0	MT-H
45	0	MT-H
45	0	MT-H
45	0	MT-H
45	0	MT-H
45	0	MT-H
45	0	MT-H
45	0	MT-H
45	0	MT-H
45	0	MT-H
45	0	MT-H
45	1	MT-H
45	1	MT-H
45	1	MT-H
45	1	MT-H
45	2	MT-H
45	2	MT-H
46	0	MT-H
46	0	MT-H
46	0	MT-H
46	0	MT-H
46	0	MT-H
46	0	MT-H
46	0	MT-H
46	0	MT-H
46	0	MT-H
46	0	MT-H
46	0	MT-H
46	0	MT-H
46	0	MT-H
46	0	MT-H
46	0	MT-H
46	0	MT-H
46	0	MT-H
46	0	MT-H
46	0	MT-H
46	0	MT-H
46	0	MT-H
46	1	MT-H
46	1	MT-H
46	1	MT-H
46	1	MT-H
46	1	MT-H
46	1	MT-H
46	2	MT-H
46	2	MT-H
46	2	MT-H
47	0	MT-H
47	0	MT-H
47	0	MT-H
47	0	MT-H
47	0	MT-H
47	0	MT-H
47	0	MT-H
47	0	MT-H
47	0	MT-H
47	0	MT-H
47	0	MT-H
47	0	MT-H
47	0	MT-H
47	0	MT-H
47	1	MT-H
47	1	MT-H
47	1	MT-H
47	2	MT-H
48	0	MT-H
48	0	MT-H
48	0	MT-H
48	0	MT-H
48	0	MT-H
48	0	MT-H
48	0	MT-H
48	0	MT-H
48	0	MT-H
48	0	MT-H
48	0	MT-H
48	0	MT-H
48	0	MT-H
48	0	MT-H
48	0	MT-H
48	0	MT-H
48	0	MT-H
48	0	MT-H
48	0	MT-H
48	0	MT-H
48	0	MT-H
48	0	MT-H
48	0	MT-H
48	0	MT-H
48	0	MT-H
48	0	MT-H
48	0	MT-H
48	0	MT-H
48	0	MT-H
48	0	MT-H
48	1	MT-H
48	1	MT-H
48	1	MT-H
48	1	MT-H
48	2	MT-H
48	3	MT-H
49	0	MT-H
49	0	MT-H
49	0	MT-H
49	0	MT-H
49	0	MT-H
49	0	MT-H
49	0	MT-H
49	0	MT-H
49	0	MT-H
49	0	MT-H
49	0	MT-H
49	0	MT-H
49	0	MT-H
49	0	MT-H
49	0	MT-H
49	0	MT-H
49	0	MT-H
49	0	MT-H
49	0	MT-H
49	0	MT-H
49	0	MT-H
49	0	MT-H
49	0	MT-H
49	0	MT-H
49	0	MT-H
49	0	MT-H
49	0	MT-H
49	1	MT-H
49	1	MT-H
49	1	MT-H
49	1	MT-H
49	2	MT-H
49	2	MT-H
49	2	MT-H
50	0	MT-H
50	0	MT-H
50	0	MT-H
50	0	MT-H
50	0	MT-H
50	0	MT-H
50	0	MT-H
50	0	MT-H
50	0	MT-H
50	0	MT-H
50	0	MT-H
50	0	MT-H
50	0	MT-H
50	0	MT-H
50	0	MT-H
50	0	MT-H
50	0	MT-H
50	0	MT-H
50	0	MT-H
50	0	MT-H
50	0	MT-H
50	0	MT-H
50	0	MT-H
50	0	MT-H
50	0	MT-H
50	0	MT-H
50	0	MT-H
50	0	MT-H
50	0	MT-H
50	0	MT-H
50	0	MT-H
50	0	MT-H
50	0	MT-H
50	0	MT-H
50	0	MT-H
50	0	MT-H
50	0	MT-H
50	0	MT-H
50	0	MT-H
50	1	MT-H
50	1	MT-H
50	1	MT-H
50	1	MT-H
50	1	MT-H
50	2	MT-H
50	2	MT-H
50	2	MT-H
50	2	MT-H
50	3	MT-H
50	3	MT-H
51	0	MT-H
51	0	MT-H
51	0	MT-H
51	0	MT-H
51	0	MT-H
51	0	MT-H
51	0	MT-H
51	0	MT-H
51	0	MT-H
51	0	MT-H
51	0	MT-H
51	0	MT-H
51	0	MT-H
51	0	MT-H
51	0	MT-H
51	0	MT-H
51	0	MT-H
51	1	MT-H
51	1	MT-H
51	1	MT-H
51	2	MT-H
51	2	MT-H
51	3	MT-H
52	0	MT-H
52	0	MT-H
52	0	MT-H
52	0	MT-H
52	0	MT-H
52	0	MT-H
52	0	MT-H
52	0	MT-H
52	0	MT-H
52	2	MT-H
52	2	MT-H
52	2	MT-H
53	0	MT-H
53	0	MT-H
53	0	MT-H
53	0	MT-H
53	0	MT-H
53	0	MT-H
53	0	MT-H
53	0	MT-H
53	0	MT-H
53	0	MT-H
53	0	MT-H
53	0	MT-H
53	0	MT-H
53	0	MT-H
53	0	MT-H
53	0	MT-H
53	0	MT-H
53	0	MT-H
53	0	MT-H
53	0	MT-H
53	0	MT-H
53	0	MT-H
53	1	MT-H
53	1	MT-H
53	1	MT-H
53	2	MT-H
53	2	MT-H
53	2	MT-H
53	2	MT-H
53	2	MT-H
53	2	MT-H
54	0	MT-H
54	0	MT-H
54	0	MT-H
54	0	MT-H
54	0	MT-H
54	0	MT-H
54	0	MT-H
54	0	MT-H
54	0	MT-H
54	0	MT-H
54	0	MT-H
54	0	MT-H
54	1	MT-H
54	1	MT-H
54	1	MT-H
54	2	MT-H
54	2	MT-H
54	2	MT-H
54	4	MT-H
55	0	MT-H
55	0	MT-H
55	0	MT-H
55	0	MT-H
55	0	MT-H
55	0	MT-H
55	0	MT-H
55	0	MT-H
55	0	MT-H
55	0	MT-H
55	0	MT-H
55	0	MT-H
55	0	MT-H
55	0	MT-H
55	0	MT-H
55	1	MT-H
55	1	MT-H
55	1	MT-H
55	1	MT-H
55	1	MT-H
55	1	MT-H
55	2	MT-H
56	0	MT-H
56	0	MT-H
56	0	MT-H
56	0	MT-H
56	0	MT-H
56	0	MT-H
56	0	MT-H
56	0	MT-H
56	0	MT-H
56	0	MT-H
56	0	MT-H
56	0	MT-H
56	0	MT-H
56	0	MT-H
56	0	MT-H
56	0	MT-H
56	1	MT-H
56	1	MT-H
56	1	MT-H
56	2	MT-H
56	2	MT-H
56	2	MT-H
57	0	MT-H
57	0	MT-H
57	0	MT-H
57	0	MT-H
57	0	MT-H
57	0	MT-H
57	0	MT-H
57	0	MT-H
57	0	MT-H
57	0	MT-H
57	0	MT-H
57	0	MT-H
57	0	MT-H
57	0	MT-H
57	0	MT-H
57	1	MT-H
57	2	MT-H
57	2	MT-H
57	2	MT-H
57	2	MT-H
58	0	MT-H
58	0	MT-H
58	0	MT-H
58	0	MT-H
58	0	MT-H
58	0	MT-H
58	0	MT-H
58	0	MT-H
58	0	MT-H
58	0	MT-H
58	0	MT-H
58	0	MT-H
58	0	MT-H
58	0	MT-H
58	0	MT-H
58	0	MT-H
58	0	MT-H
58	0	MT-H
58	0	MT-H
58	0	MT-H
58	0	MT-H
58	0	MT-H
58	0	MT-H
58	0	MT-H
58	1	MT-H
58	1	MT-H
58	1	MT-H
58	2	MT-H
58	2	MT-H
58	2	MT-H
58	2	MT-H
59	0	MT-H
59	0	MT-H
59	0	MT-H
59	0	MT-H
59	0	MT-H
59	0	MT-H
59	0	MT-H
59	0	MT-H
59	0	MT-H
59	0	MT-H
59	0	MT-H
59	0	MT-H
59	0	MT-H
59	0	MT-H
59	1	MT-H
59	1	MT-H
59	1	MT-H
60	0	MT-H
60	0	MT-H
60	0	MT-H
60	0	MT-H
60	0	MT-H
60	0	MT-H
60	0	MT-H
60	0	MT-H
60	0	MT-H
60	0	MT-H
60	0	MT-H
60	0	MT-H
60	0	MT-H
60	0	MT-H
60	0	MT-H
60	0	MT-H
60	1	MT-H
60	2	MT-H
61	0	MT-H
61	0	MT-H
61	0	MT-H
61	0	MT-H
61	0	MT-H
61	0	MT-H
61	0	MT-H
61	0	MT-H
61	0	MT-H
61	0	MT-H
61	0	MT-H
61	0	MT-H
61	0	MT-H
61	0	MT-H
61	0	MT-H
61	0	MT-H
61	1	MT-H
61	1	MT-H
61	1	MT-H
61	2	MT-H
61	2	MT-H
61	2	MT-H
61	2	MT-H
61	2	MT-H
62	0	MT-H
62	0	MT-H
62	0	MT-H
62	0	MT-H
62	1	MT-H
62	1	MT-H
62	2	MT-H
62	2	MT-H
63	0	MT-H
63	0	MT-H
63	0	MT-H
63	0	MT-H
63	0	MT-H
63	0	MT-H
63	0	MT-H
63	0	MT-H
63	1	MT-H
63	2	MT-H
63	2	MT-H
63	2	MT-H
63	3	MT-H
64	0	MT-H
64	0	MT-H
64	0	MT-H
64	0	MT-H
64	0	MT-H
64	0	MT-H
64	0	MT-H
64	0	MT-H
64	0	MT-H
64	0	MT-H
64	0	MT-H
64	0	MT-H
64	0	MT-H
64	0	MT-H
64	0	MT-H
64	0	MT-H
64	0	MT-H
64	0	MT-H
64	1	MT-H
64	1	MT-H
64	1	MT-H
64	1	MT-H
64	1	MT-H
64	1	MT-H
64	2	MT-H
64	2	MT-H
64	2	MT-H
64	2	MT-H
65	0	MT-H
65	0	MT-H
65	0	MT-H
65	0	MT-H
65	0	MT-H
65	0	MT-H
65	0	MT-H
65	0	MT-H
65	0	MT-H
65	0	MT-H
65	0	MT-H
65	0	MT-H
65	0	MT-H
65	0	MT-H
65	2	MT-H
65	2	MT-H
65	2	MT-H
66	0	MT-H
66	0	MT-H
66	0	MT-H
66	0	MT-H
66	0	MT-H
66	0	MT-H
66	0	MT-H
66	0	MT-H
66	0	MT-H
66	0	MT-H
66	0	MT-H
66	0	MT-H
66	2	MT-H
67	0	MT-H
67	0	MT-H
67	0	MT-H
67	0	MT-H
67	0	MT-H
67	0	MT-H
67	0	MT-H
67	1	MT-H
67	1	MT-H
68	0	MT-H
68	0	MT-H
68	0	MT-H
68	0	MT-H
68	0	MT-H
68	0	MT-H
68	0	MT-H
68	0	MT-H
68	1	MT-H
68	1	MT-H
68	1	MT-H
68	2	MT-H
69	0	MT-H
69	0	MT-H
69	0	MT-H
69	0	MT-H
69	0	MT-H
69	0	MT-H
69	0	MT-H
69	0	MT-H
69	1	MT-H
69	1	MT-H
69	1	MT-H
70	0	MT-H
70	0	MT-H
70	0	MT-H
70	0	MT-H
70	0	MT-H
70	0	MT-H
70	0	MT-H
70	0	MT-H
70	0	MT-H
70	0	MT-H
70	0	MT-H
70	0	MT-H
70	0	MT-H
70	0	MT-H
70	0	MT-H
70	0	MT-H
70	0	MT-H
70	0	MT-H
70	0	MT-H
70	0	MT-H
70	1	MT-H
70	1	MT-H
70	2	MT-H
70	2	MT-H
70	2	MT-H
70	3	MT-H
71	0	MT-H
71	0	MT-H
71	0	MT-H
71	0	MT-H
71	0	MT-H
71	0	MT-H
71	0	MT-H
71	0	MT-H
71	0	MT-H
71	0	MT-H
71	0	MT-H
71	1	MT-H
71	2	MT-H
71	2	MT-H
71	3	MT-H
72	0	MT-H
72	0	MT-H
72	0	MT-H
72	0	MT-H
72	0	MT-H
72	0	MT-H
72	0	MT-H
72	1	MT-H
72	2	MT-H
72	2	MT-H
72	2	MT-H
73	0	MT-H
73	0	MT-H
73	1	MT-H
73	1	MT-H
73	4	MT-H
74	0	MT-H
74	0	MT-H
74	0	MT-H
74	0	MT-H
74	0	MT-H
74	0	MT-H
74	0	MT-H
74	0	MT-H
74	0	MT-H
74	0	MT-H
74	1	MT-H
74	2	MT-H
74	2	MT-H
75	0	MT-H
75	0	MT-H
75	1	MT-H
75	2	MT-H
76	0	MT-H
76	0	MT-H
76	0	MT-H
76	0	MT-H
76	0	MT-H
76	0	MT-H
76	1	MT-H
76	2	MT-H
76	2	MT-H
77	0	MT-H
77	0	MT-H
77	0	MT-H
77	0	MT-H
77	2	MT-H
78	0	MT-H
78	0	MT-H
78	0	MT-H
78	0	MT-H
78	0	MT-H
78	1	MT-H
78	1	MT-H
78	1	MT-H
78	1	MT-H
79	0	MT-H
79	0	MT-H
79	0	MT-H
79	0	MT-H
79	0	MT-H
79	0	MT-H
79	0	MT-H
79	1	MT-H
79	2	MT-H
80	0	MT-H
80	0	MT-H
80	0	MT-H
80	0	MT-H
80	0	MT-H
80	0	MT-H
80	0	MT-H
80	1	MT-H
80	1	MT-H
80	2	MT-H
81	0	MT-H
81	0	MT-H
81	0	MT-H
81	0	MT-H
81	0	MT-H
81	0	MT-H
81	1	MT-H
82	0	MT-H
82	1	MT-H
83	0	MT-H
83	0	MT-H
83	0	MT-H
83	0	MT-H
83	2	MT-H
83	2	MT-H
83	2	MT-H
84	0	MT-H
84	0	MT-H
84	0	MT-H
84	0	MT-H
84	0	MT-H
84	1	MT-H
84	2	MT-H
85	0	MT-H
85	0	MT-H
85	0	MT-H
85	0	MT-H
85	1	MT-H
86	0	MT-H
86	0	MT-H
86	0	MT-H
86	1	MT-H
86	3	MT-H
87	0	MT-H
88	0	MT-H
88	1	MT-H
88	2	MT-H
89	0	MT-H
89	0	MT-H
89	0	MT-H
89	0	MT-H
89	0	MT-H
90	0	MT-H
90	0	MT-H
90	0	MT-H
90	1	MT-H
90	1	MT-H
91	1	MT-H
92	2	MT-H
93	0	MT-H
93	0	MT-H
93	0	MT-H
94	0	MT-H
94	0	MT-H
94	0	MT-H
94	0	MT-H
94	2	MT-H
95	0	MT-H
95	2	MT-H
95	2	MT-H
96	0	MT-H
96	0	MT-H
96	1	MT-H
97	0	MT-H
97	0	MT-H
97	2	MT-H
98	2	MT-H
99	0	MT-H
101	1	MT-H
103	2	MT-H
104	0	MT-H
105	1	MT-H
106	0	MT-H
106	2	MT-H
107	0	MT-H
108	0	MT-H
108	2	MT-H
109	0	MT-H
109	0	MT-H
109	0	MT-H
110	0	MT-H
110	2	MT-H
111	0	MT-H
112	0	MT-H
115	0	MT-H
116	1	MT-H
117	0	MT-H
117	1	MT-H
118	0	MT-H
118	0	MT-H
119	1	MT-H
121	0	MT-H
123	1	MT-H
127	0	MT-H
128	0	MT-H
128	0	MT-H
129	1	MT-H
134	0	MT-H
135	1	MT-H
138	0	MT-H
138	0	MT-H
139	0	MT-H
141	0	MT-H
143	0	MT-H
145	1	MT-H
146	1	MT-H
149	0	MT-H
150	0	MT-H
153	0	MT-H
156	0	MT-H
163	1	MT-H
166	0	MT-H
168	1	MT-H
173	1	MT-H
179	0	MT-H
181	2	MT-H
183	0	MT-H
201	0	MT-H
205	0	MT-H
205	0	MT-H
208	1	MT-H
219	1	MT-H
225	0	MT-H
234	0	MT-H
253	0	MT-H
322	1	MT-H
329	0	MT-H
330	0	MT-H
331	4	MT-H
341	1	MT-H
356	0	MT-H
359	0	MT-H
367	0	MT-H
428	0	MT-H
441	0	MT-H
474	0	MT-H
481	0	MT-H
495	2	MT-H
707	2	MT-H
811	2	MT-H
0	0	MT-L
0	0	MT-L
0	0	MT-L
0	0	MT-L
0	0	MT-L
0	0	MT-L
0	0	MT-L
0	0	MT-L
0	0	MT-L
0	0	MT-L
0	0	MT-L
0	0	MT-L
0	0	MT-L
0	0	MT-L
0	0	MT-L
0	0	MT-L
0	0	MT-L
0	0	MT-L
0	0	MT-L
0	0	MT-L
0	0	MT-L
0	0	MT-L
0	0	MT-L
0	0	MT-L
0	0	MT-L
0	0	MT-L
0	0	MT-L
0	0	MT-L
0	0	MT-L
0	0	MT-L
0	0	MT-L
0	0	MT-L
0	0	MT-L
0	0	MT-L
0	0	MT-L
0	0	MT-L
0	0	MT-L
0	0	MT-L
0	0	MT-L
0	0	MT-L
0	0	MT-L
0	0	MT-L
0	0	MT-L
0	0	MT-L
0	0	MT-L
0	0	MT-L
0	0	MT-L
0	0	MT-L
0	0	MT-L
0	0	MT-L
0	0	MT-L
0	0	MT-L
0	0	MT-L
0	0	MT-L
0	0	MT-L
0	0	MT-L
0	0	MT-L
0	0	MT-L
0	0	MT-L
0	0	MT-L
0	0	MT-L
0	0	MT-L
0	0	MT-L
0	0	MT-L
0	0	MT-L
0	0	MT-L
0	0	MT-L
0	0	MT-L
0	0	MT-L
0	0	MT-L
0	0	MT-L
0	0	MT-L
0	0	MT-L
0	0	MT-L
0	0	MT-L
0	0	MT-L
0	0	MT-L
0	0	MT-L
0	0	MT-L
0	0	MT-L
0	0	MT-L
0	0	MT-L
0	0	MT-L
0	0	MT-L
0	0	MT-L
0	0	MT-L
0	0	MT-L
0	0	MT-L
0	0	MT-L
0	0	MT-L
0	0	MT-L
0	0	MT-L
0	0	MT-L
0	0	MT-L
0	0	MT-L
0	0	MT-L
0	0	MT-L
0	0	MT-L
0	0	MT-L
0	0	MT-L
0	0	MT-L
0	0	MT-L
0	0	MT-L
0	0	MT-L
0	0	MT-L
0	0	MT-L
0	0	MT-L
0	0	MT-L
0	0	MT-L
0	0	MT-L
0	0	MT-L
0	0	MT-L
0	0	MT-L
0	0	MT-L
0	0	MT-L
0	0	MT-L
0	0	MT-L
0	0	MT-L
0	0	MT-L
0	0	MT-L
0	0	MT-L
0	0	MT-L
0	0	MT-L
0	0	MT-L
0	0	MT-L
0	0	MT-L
0	0	MT-L
0	0	MT-L
0	0	MT-L
0	0	MT-L
0	0	MT-L
0	0	MT-L
0	0	MT-L
0	0	MT-L
0	0	MT-L
0	0	MT-L
0	0	MT-L
0	0	MT-L
0	0	MT-L
0	0	MT-L
0	0	MT-L
0	0	MT-L
0	0	MT-L
0	0	MT-L
0	0	MT-L
0	0	MT-L
0	0	MT-L
0	0	MT-L
0	0	MT-L
0	0	MT-L
0	0	MT-L
0	0	MT-L
0	0	MT-L
0	0	MT-L
0	0	MT-L
0	0	MT-L
[truncated: 32,077 more rows]

[truncated: 37 more sheets: Figure 7d, Figure 8a, Figure 8b, Figure 8c, Figure 8d, Figure 8e, Figure 8f, Supplementary Figure 1a, Supplementary Figure 1b, Supplementary Figure 1cd, Supplementary Figure 1e, Supplementary Figure 1f, Supplementary Figure 2a, Supplementary Figure 2b, Supplementary Figure 2c, Supplementary Figure 2d, Supplementary Figure 2e, Supplementary Figure 2g, Supplementary Figure 2f, Supplementary Figure 2h …]
